# Supplementary material for: Conversational technology and reactions to withheld information
Source: PLoS One. 2024 Apr 11;19(4):e0301382. doi: 10.1371/journal.pone.0301382 (PMC11008880; doi:10.1371/journal.pone.0301382)
Supplement: S1 Data — (ZIP) [file pone.0301382.s008.zip]

Archive with 3 entries (3 files):
- dataForStudy1Table1.csv
- dataForStudy1Table2.csv
- dogwalkerData.csv
