# Supplementary material for: Conversational technology and reactions to withheld information
Source: PLoS One. 2024 Apr 11;19(4):e0301382. doi: 10.1371/journal.pone.0301382 (PMC11008880; doi:10.1371/journal.pone.0301382)
Supplement: S1 Data — (ZIP) [file pone.0301382.s008.zip › dataForStudy1Table1.csv]

	male	age	audio	chat	y	EdDummy	IncDummy	sig	reason
1	0	31	1	0	63	1	1	0	0
2	1	31	0	0	85	1	1	0	0
3	0	34	1	0	49	1	0	1	0
4	0	37	0	1	51	1	1	1	1
5	1	26	0	0	80	1	1	0	0
6	1	47	0	0	85	1	0	0	0
7	1	30	0	1	62	0	1	1	0
8	0	37	0	0	96	1	0	0	0
9	0	45	0	0	100	0	0	0	0
10	1	24	0	1	58	0	0	0	0
11	1	31	0	1	90	1	1	1	1
12	1	28	1	0	80	0	0	1	1
13	1	24	0	0	100	0	0	0	0
14	1	51	0	0	54	0	0	1	0
15	1	22	0	1	82	0	0	0	0
16	1	27	0	0	82	1	1	0	0
17	1	26	0	0	95	0	0	0	0
18	1	33	0	1	10	1	1	0	0
19	0	49	0	1	70	1	0	1	0
20	0	32	0	1	90	0	0	1	1
21	0	27	1	0	87	1	1	1	0
22	0	66	0	1	72	1	0	1	0
23	1	40	0	1	4	1	1	1	1
24	1	31	0	0	90	0	1	1	0
25	0	44	1	0	13	0	0	1	1
26	0	57	1	0	58	0	0	1	0
27	0	35	0	0	99	0	0	1	0
28	0	43	1	0	75	0	1	1	0
29	1	63	1	0	15	1	1	1	0
30	1	35	0	0	90	1	0	0	0
31	0	21	0	0	80	0	1	1	0
32	1	35	0	1	88	1	1	1	0
33	0	24	0	0	100	1	1	0	0
34	0	33	1	0	100	0	0	1	0
35	1	69	0	0	75	1	0	1	1
36	1	58	1	0	0	1	0	1	1
37	1	55	0	1	60	1	1	1	0
38	1	35	1	0	90	1	1	1	0
39	0	38	0	0	86	0	0	1	0
40	0	49	0	1	75	0	0	1	1
41	0	36	0	1	80	1	0	0	0
42	1	34	0	1	83	0	0	1	0
43	1	33	0	1	84	1	1	1	1
44	0	30	0	0	73	0	1	1	0
45	1	30	1	0	88	0	0	1	0
46	0	37	0	0	83	0	1	0	0
47	0	42	1	0	60	1	0	1	1
48	1	31	0	0	85	0	0	1	0
49	1	31	0	0	90	1	1	1	0
50	1	27	0	1	76	1	1	1	0
51	0	60	0	0	85	1	0	1	0
52	0	27	0	0	95	0	0	1	0
53	1	37	1	0	94	0	1	1	0
54	1	28	0	1	68	1	0	1	0
55	1	29	1	0	67	1	0	0	0
56	1	29	0	0	75	0	0	1	0
57	0	29	0	0	75	1	0	1	1
58	1	74	1	0	32	1	1	1	1
59	1	37	1	0	80	1	1	1	0
60	1	44	0	1	78	0	1	1	1
61	1	28	0	0	80	0	0	0	0
62	1	51	0	1	61	0	0	1	1
63	0	26	0	0	90	0	0	1	0
64	0	35	1	0	85	1	1	1	0
65	0	57	0	1	76	0	0	1	0
66	0	30	1	0	76	1	1	1	0
67	1	33	0	1	100	0	0	1	0
68	0	25	0	0	84	1	0	0	0
69	1	31	0	1	70	1	1	1	0
70	1	49	0	1	50	0	0	1	0
71	1	30	0	0	100	0	0	1	0
72	1	49	0	1	100	1	0	0	0
73	0	30	0	0	85	1	1	1	0
74	1	29	0	1	85	1	1	1	0
75	1	63	1	0	80	0	0	1	1
76	0	35	0	1	85	1	0	1	0
77	0	22	0	0	83	1	0	1	0
78	1	31	0	1	0	0	1	1	0
79	1	33	1	0	55	0	0	1	1
80	1	29	0	1	74	1	0	1	0
81	1	23	0	0	100	0	0	0	0
82	1	36	0	1	0	0	0	1	1
83	0	45	0	1	70	1	0	1	0
84	0	31	0	1	83	1	0	1	0
85	1	44	1	0	75	1	0	1	0
86	1	28	1	0	100	0	1	1	0
87	0	44	0	0	70	0	0	1	0
88	1	43	1	0	60	1	1	1	0
89	1	32	1	0	0	1	1	1	1
90	1	26	1	0	35	0	0	1	0
91	0	40	0	1	88	1	0	1	0
92	0	28	0	1	97	1	0	1	0
93	0	58	1	0	15	0	0	1	1
94	0	59	0	1	100	0	0	1	0
95	1	28	1	0	70	1	0	1	0
96	1	52	0	0	98	1	0	0	0
97	0	26	1	0	93	1	0	1	0
98	0	47	0	0	90	0	1	1	0
99	0	26	1	0	0	0	1	1	1
100	1	39	1	0	75	1	0	1	0
101	0	36	1	0	0	1	0	1	1
102	1	30	1	0	85	1	0	1	0
103	1	33	0	1	93	0	1	1	0
104	1	32	0	0	13	1	0	1	1
105	0	34	0	1	72	1	0	1	0
106	1	38	0	0	96	1	0	0	0
107	0	34	1	0	75	1	1	1	1
108	1	43	0	1	76	1	0	1	0
109	1	27	0	1	80	1	0	1	1
110	0	25	1	0	86	0	0	0	0
111	0	49	1	0	1	0	0	1	1
112	0	33	0	0	100	0	0	0	0
113	1	41	1	0	85	1	1	1	0
114	0	46	0	0	90	0	0	1	1
115	0	61	0	0	71	0	0	1	1
116	1	23	0	1	66	0	0	1	0
117	0	29	0	0	78	1	0	1	0
118	1	35	0	0	11	1	0	0	0
119	0	46	0	0	90	1	1	1	0
120	0	65	0	0	14	1	0	1	1
121	0	46	1	0	6	0	0	1	1
122	0	51	0	1	90	0	1	1	0
123	1	56	1	0	26	1	1	1	0
124	1	22	1	0	55	0	0	1	0
125	0	26	0	0	76	0	0	0	0
126	1	24	1	0	100	1	1	1	0
127	0	58	0	1	80	0	0	1	1
128	1	23	1	0	38	0	0	1	0
129	1	32	0	1	74	0	0	1	0
130	1	21	0	1	81	0	1	1	0
131	0	32	1	0	41	1	0	1	0
132	0	26	0	0	96	0	0	1	0
133	1	33	0	0	78	0	0	1	0
134	0	23	0	1	80	1	0	1	0
135	1	24	1	0	59	0	0	1	1
136	1	43	1	0	21	1	0	1	1
137	0	62	0	1	71	0	0	1	1
138	0	41	1	0	85	1	1	1	0
139	1	43	1	0	75	1	1	1	0
140	1	20	1	0	78	0	0	1	0
141	1	39	0	1	100	0	0	1	0
142	0	30	0	1	86	1	1	1	0
143	0	21	0	1	63	0	0	1	1
144	1	46	0	1	45	0	0	1	1
145	1	29	0	1	85	1	1	1	0
146	0	29	1	0	89	0	0	1	0
147	1	23	0	0	70	0	0	1	0
148	1	34	1	0	100	0	0	1	0
149	1	33	0	0	91	0	0	1	0
150	1	28	0	0	1	1	0	1	0
151	0	39	0	1	79	0	0	1	0
152	1	34	1	0	87	0	0	1	0
153	1	46	1	0	70	1	0	1	1
154	1	22	1	0	85	0	0	1	0
155	0	52	0	0	90	1	1	0	0
156	1	41	0	1	74	0	0	1	0
157	1	55	0	0	90	1	1	1	0
158	1	36	0	0	66	0	0	1	0
159	0	57	1	0	9	1	1	1	0
160	1	38	1	0	65	1	1	1	1
161	0	43	0	0	10	1	0	1	1
162	0	49	1	0	80	0	1	1	0
163	0	50	0	0	95	1	0	0	0
164	0	25	0	1	77	1	1	1	0
165	0	26	0	0	80	0	0	1	0
166	0	49	0	0	97	0	0	1	0
167	0	58	0	0	80	0	0	1	0
168	0	54	0	1	70	0	0	1	1
169	0	30	0	1	98	0	0	1	0
170	0	38	0	0	73	0	0	0	0
171	0	41	1	0	13	1	0	1	1
172	0	31	1	0	75	1	0	1	0
173	1	67	0	1	70	1	1	1	0
174	0	39	1	0	0	0	0	1	0
175	1	29	1	0	82	0	0	1	0
176	0	36	1	0	84	0	0	1	0
177	1	32	0	1	0	0	0	1	1
178	1	41	0	0	75	1	0	0	0
179	1	22	0	1	54	1	0	1	0
180	0	50	0	1	95	1	1	1	0
181	0	25	0	0	89	1	1	1	0
182	0	29	0	0	75	1	1	1	0
183	0	46	0	0	90	0	0	0	0
184	0	53	0	1	85	1	1	1	0
185	1	29	1	0	75	1	0	1	0
186	1	42	0	1	84	0	1	1	0
187	1	56	1	0	21	1	0	1	1
188	0	36	1	0	80	1	1	1	1
189	1	47	0	0	50	1	0	1	0
190	0	44	0	0	10	0	1	1	0
191	0	63	0	0	81	0	0	0	0
192	1	40	1	0	25	1	1	1	1
193	0	34	1	0	30	1	0	1	0
194	0	21	0	0	99	1	1	0	0
195	0	33	1	0	25	0	0	1	1
196	1	42	0	1	27	0	0	1	0
197	0	37	0	0	85	1	1	1	0
198	0	26	1	0	100	0	0	1	0
199	0	31	0	1	80	1	1	1	0
200	1	30	0	1	75	0	0	1	0
201	0	68	0	0	76	0	0	1	0
202	0	49	0	1	86	1	0	1	1
203	1	35	0	1	70	1	0	1	0
204	0	50	0	0	90	0	1	1	0
205	0	26	1	0	80	0	0	1	0
206	0	42	1	0	90	1	1	1	0
207	0	38	0	1	81	0	0	0	0
208	0	34	0	1	100	1	0	1	0
209	0	51	0	1	74	0	0	1	0
210	0	27	1	0	1	0	0	1	0
211	1	23	0	0	90	0	0	0	0
212	1	35	0	1	70	1	1	1	1
213	1	20	1	0	74	0	0	0	0
214	0	30	0	1	100	0	1	0	0
215	1	55	0	1	75	1	1	1	1
216	1	63	0	0	70	1	0	0	0
217	0	33	1	0	50	0	0	1	0
218	0	48	0	1	100	0	0	1	0
219	0	64	0	0	69	0	0	1	1
220	0	27	0	1	73	0	0	1	0
221	1	29	0	0	82	1	0	1	0
222	1	32	0	1	90	1	1	1	0
223	0	37	0	1	90	0	0	0	0
224	0	35	1	0	50	1	1	1	1
225	0	53	0	1	80	1	0	1	0
226	0	36	1	0	75	0	1	1	0
227	1	24	0	0	85	0	0	0	0
228	1	38	0	0	47	0	0	1	1
229	0	26	1	0	90	0	0	1	0
230	0	40	0	0	100	0	0	1	0
231	1	61	1	0	74	1	0	1	0
232	1	33	0	0	74	0	0	1	0
233	1	36	0	1	83	1	1	1	0
234	0	57	1	0	33	0	1	1	1
235	1	37	1	0	0	0	0	1	1
236	1	34	0	0	64	1	1	1	0
237	1	47	0	1	90	1	0	1	0
238	0	37	1	0	82	1	1	1	0
239	0	30	1	0	86	1	0	1	0
240	0	22	0	0	65	1	0	0	0
241	0	36	0	1	85	1	0	1	0
242	1	37	0	0	90	1	0	0	0
243	0	39	0	1	60	1	0	1	1
244	0	21	1	0	50	1	1	1	0
245	0	26	0	1	53	0	0	1	1
246	0	33	0	0	90	1	1	1	0
247	0	24	0	1	90	0	0	1	0
248	1	22	1	0	45	0	1	1	0
249	1	54	0	1	75	1	1	1	1
250	0	59	0	0	50	1	0	1	1
251	1	22	1	0	80	1	0	1	0
252	0	38	0	0	76	1	0	1	0
253	0	49	1	0	25	0	0	1	1
254	0	43	1	0	5	1	1	1	1
255	0	60	0	1	50	1	0	1	0
256	0	27	0	0	89	0	0	0	0
257	1	22	1	0	50	0	0	0	0
258	1	30	0	0	81	1	1	0	0
259	1	43	0	0	75	0	0	1	0
260	1	30	0	1	70	0	1	1	1
261	0	36	0	1	88	0	0	0	0
262	0	62	0	1	80	0	0	1	0
263	1	20	1	0	20	0	1	1	1
264	0	57	1	0	50	0	0	1	0
265	1	44	0	0	100	1	1	0	0
266	0	44	0	0	71	1	1	0	0
267	0	31	0	1	45	0	0	1	1
268	1	52	0	0	100	1	0	0	0
269	0	22	1	0	90	1	0	0	0
270	1	30	1	0	50	1	0	1	0
271	1	24	1	0	76	0	1	1	0
272	1	34	0	1	65	1	1	1	0
273	1	39	1	0	82	0	0	1	1
274	1	43	0	0	73	0	0	0	0
275	0	37	0	1	50	0	0	1	0
276	1	28	0	0	86	1	0	0	0
277	0	36	0	1	84	0	0	1	0
278	0	61	0	1	68	1	0	1	0
279	0	30	1	0	53	1	1	1	0
280	0	28	0	0	97	0	0	0	0
281	1	50	0	1	60	1	1	1	1
282	0	35	0	0	88	1	1	1	0
283	1	35	1	0	60	1	0	1	0
284	0	43	0	1	41	0	0	1	1
285	0	30	0	0	91	0	0	1	0
286	0	27	1	0	65	0	0	1	1
287	1	32	1	0	87	1	1	1	0
288	1	64	0	1	85	0	1	1	1
289	1	20	0	0	79	0	0	1	0
290	1	34	0	1	66	1	1	1	0
291	0	36	1	0	75	0	0	1	1
292	1	20	0	1	71	0	0	1	0
293	1	59	1	0	86	0	0	1	0
294	0	45	0	0	90	1	1	0	0
295	1	42	0	1	68	0	0	1	0
296	0	26	0	0	82	0	0	1	0
297	1	27	1	0	90	0	0	1	0
298	1	28	0	1	100	0	0	0	0
299	0	35	0	0	95	1	1	0	0
300	0	41	1	0	50	1	0	1	1
301	1	42	0	1	80	1	1	1	0
302	1	19	1	0	30	0	0	1	1
303	0	44	0	0	31	1	1	1	1
304	1	59	0	0	95	1	0	0	0
305	0	30	1	0	86	0	0	1	0
306	1	39	0	1	15	0	0	1	1
307	1	28	0	1	40	1	0	1	1
308	0	29	0	0	97	0	0	0	0
