# Supplementary material for: Conversational technology and reactions to withheld information
Source: PLoS One. 2024 Apr 11;19(4):e0301382. doi: 10.1371/journal.pone.0301382 (PMC11008880; doi:10.1371/journal.pone.0301382)
Supplement: S1 Data — (ZIP) [file pone.0301382.s008.zip › dataForStudy1Table2.csv]

	male	age	audio	chat	y	EdDummy	IncDummy	sig	reason	linGradesX
1	1	35	0	0	79	0	1	1	0	4
2	0	28	0	0	63	0	0	1	0	4
3	1	27	0	0	71	1	0	1	0	3
4	1	40	0	1	17	1	1	1	0	3
5	1	19	0	1	98	0	0	1	1	4
6	0	30	0	1	100	0	0	1	0	4
7	0	27	0	0	70	1	1	1	0	4
8	0	30	0	0	90	1	0	1	0	3
9	0	28	0	0	91	1	0	1	0	3
10	0	25	0	0	79	0	0	1	0	3
11	1	35	0	1	75	1	1	1	1	3
12	1	32	1	0	66	0	0	1	0	3
13	1	28	1	0	80	1	0	1	1	3
14	1	31	0	1	75	0	0	1	0	4
15	1	45	0	1	81	1	0	0	0	3
16	1	33	1	0	50	0	0	0	0	4
17	1	32	1	0	40	0	1	1	0	4
18	1	29	0	0	100	1	0	1	0	4
19	1	33	0	1	82	0	0	1	0	4
20	1	34	0	1	79	1	1	1	1	3
21	0	43	0	1	98	1	1	1	1	4
22	0	48	0	1	63	1	1	0	0	3
23	0	42	0	1	85	1	0	0	0	3
24	1	37	0	0	5	0	0	1	1	3
25	1	27	1	0	100	1	1	1	0	4
26	0	35	1	0	100	0	1	0	0	3
27	1	24	1	0	85	0	0	1	0	4
28	0	29	0	0	30	1	0	1	0	4
29	1	34	0	0	75	1	0	0	0	3
30	1	27	0	0	80	0	0	1	0	3
31	1	23	1	0	95	1	0	1	0	4
32	1	21	1	0	70	0	0	1	0	3
33	0	38	0	0	75	1	0	1	0	4
34	1	20	0	0	80	0	0	0	0	4
35	1	25	0	0	25	1	1	1	1	3
36	0	47	0	1	98	0	1	1	0	4
37	1	39	0	1	75	0	1	1	0	4
38	1	33	0	0	92	0	0	1	0	3
39	1	36	0	0	64	1	0	1	0	3
40	1	55	1	0	85	0	0	1	0	3
41	0	35	0	1	88	1	1	1	0	3
42	0	38	0	1	80	0	0	1	0	4
43	0	34	0	1	91	1	1	1	0	3
44	1	34	1	0	75	0	0	1	0	3
45	1	37	1	0	76	0	0	1	0	3
46	0	33	0	0	100	1	0	0	0	3
47	1	32	0	0	77	0	1	1	0	3
48	0	60	0	0	50	1	1	1	1	3
49	0	32	0	0	100	1	1	1	0	4
50	1	31	0	1	70	0	0	1	0	4
51	0	39	1	0	88	1	1	1	0	4
52	1	31	0	0	75	1	1	1	0	4
53	1	61	0	1	100	1	0	1	0	4
54	1	30	1	0	77	1	0	1	0	3
55	1	24	1	0	90	1	0	1	0	4
56	1	22	0	1	72	0	0	1	0	4
57	1	64	0	1	100	0	1	1	0	3
58	0	28	1	0	61	0	0	1	0	3
59	0	59	1	0	84	0	0	1	0	4
60	1	26	0	0	92	0	0	0	0	4
61	0	26	0	0	77	0	1	0	0	3
62	1	29	0	0	74	0	0	1	0	3
63	1	31	0	0	20	0	0	1	0	3
64	1	37	0	0	89	1	1	0	0	4
65	0	47	0	1	20	0	0	1	0	4
66	1	44	0	0	85	1	0	1	0	3
67	1	26	1	0	70	0	0	1	0	3
68	0	24	1	0	80	0	0	1	0	3
69	1	20	0	1	85	0	1	1	0	3
70	0	37	1	0	100	0	0	0	0	3
71	1	32	0	1	51	1	0	0	0	4
72	1	25	0	0	75	1	1	1	0	4
73	1	58	0	1	50	0	0	1	0	3
74	1	61	0	1	80	1	1	1	1	3
75	0	33	1	0	1	1	0	0	0	4
76	1	25	0	0	85	1	0	0	0	4
77	0	34	1	0	85	1	1	1	0	3
78	1	33	0	1	80	1	1	1	1	3
79	0	27	1	0	80	1	1	1	0	3
80	1	38	0	1	74	1	1	1	0	3
81	0	23	0	1	100	0	0	1	0	4
82	0	25	1	0	100	1	0	1	0	3
83	1	40	0	1	84	0	0	1	0	4
84	1	36	0	1	75	1	0	1	0	4
85	0	32	1	0	79	1	1	1	0	3
86	1	26	1	0	39	0	0	1	0	3
87	0	44	0	1	1	0	0	1	0	3
88	0	28	0	0	86	1	0	0	0	4
89	1	51	1	0	90	1	1	1	0	4
90	1	42	0	1	90	1	0	1	0	3
91	1	40	1	0	100	0	0	1	0	4
92	1	25	0	0	100	0	0	1	0	4
93	1	33	0	1	73	1	1	0	0	3
94	1	28	1	0	100	0	0	1	1	4
95	0	39	0	0	85	1	1	1	1	3
96	1	36	1	0	90	0	0	1	0	4
97	1	32	0	1	100	0	0	1	0	4
98	0	34	1	0	55	0	0	1	0	4
99	0	24	0	1	50	0	0	0	0	4
100	0	58	0	0	67	0	0	0	0	3
101	0	43	0	0	100	0	0	1	1	4
102	0	40	0	0	85	0	0	1	0	3
103	1	25	0	0	74	0	0	1	0	3
104	1	37	0	0	94	1	1	1	1	4
105	0	55	0	1	51	0	0	1	0	3
106	1	29	0	1	72	0	0	0	0	3
107	0	48	0	1	68	0	0	1	0	4
108	1	24	0	0	55	0	1	1	0	4
109	1	37	0	0	96	0	0	1	1	4
110	0	50	0	0	80	0	0	1	1	3
111	1	43	1	0	80	0	0	1	0	3
112	0	41	1	0	100	1	0	1	0	4
113	1	41	0	1	87	0	0	1	0	3
114	1	27	0	1	79	0	0	0	0	3
115	0	32	0	0	95	1	1	0	0	4
116	1	35	0	1	63	1	1	1	0	3
117	0	43	0	0	85	1	0	0	0	3
118	0	36	0	0	86	1	0	1	0	4
119	0	43	1	0	100	0	0	1	0	4
120	1	36	0	1	90	0	1	1	1	4
121	1	44	1	0	85	1	0	1	0	4
122	0	24	1	0	90	1	0	1	0	4
123	0	33	0	1	85	0	0	1	0	4
124	0	30	0	0	74	1	0	0	0	4
125	1	34	1	0	85	1	0	1	1	3
126	1	56	0	0	50	1	0	1	0	3
127	1	52	1	0	79	0	0	0	0	3
128	0	49	0	0	90	0	1	0	0	4
129	1	21	0	0	94	1	1	0	0	4
130	1	31	0	1	70	0	0	1	0	4
131	1	41	0	0	100	0	0	0	0	3
132	0	57	0	1	100	1	0	1	0	4
133	1	51	1	0	90	0	1	1	0	4
134	1	47	0	0	51	1	0	0	0	3
135	0	35	0	1	100	1	1	1	0	4
136	1	57	1	0	75	0	0	1	0	3
137	1	47	0	1	92	1	1	1	0	4
138	1	32	1	0	88	1	0	0	0	3
139	1	31	0	1	85	0	0	1	1	4
140	0	27	0	1	100	1	1	1	0	3
141	0	50	1	0	84	0	0	1	0	3
142	1	27	0	1	90	0	0	1	0	4
143	0	43	0	0	76	0	0	1	0	4
144	1	20	1	0	100	0	0	1	0	4
145	1	36	1	0	75	1	1	1	0	4
146	1	33	0	0	54	1	1	0	0	3
147	0	63	1	0	100	0	0	1	1	4
148	0	32	0	1	90	0	0	1	0	3
149	0	30	0	1	76	1	0	1	0	4
150	1	25	0	1	73	1	0	1	0	4
151	0	35	0	1	86	1	1	1	0	3
152	1	41	0	0	28	1	0	1	0	4
153	1	70	0	0	86	1	0	1	0	3
154	0	30	0	0	89	1	0	1	0	4
155	1	42	1	0	94	1	1	1	0	4
156	0	48	0	1	94	0	1	1	0	4
157	1	41	0	0	4	1	0	1	0	3
158	0	36	0	0	80	1	1	1	0	4
159	0	33	0	0	86	1	1	1	1	3
160	1	31	1	0	84	0	0	1	0	4
161	1	39	0	1	32	0	0	1	0	3
162	0	47	0	0	100	1	1	1	0	4
163	0	55	1	0	75	0	0	1	0	4
164	0	33	0	1	77	1	1	1	0	3
165	0	60	1	0	100	0	0	1	0	4
166	0	56	1	0	85	0	1	1	1	4
167	1	30	0	0	75	1	0	1	0	4
168	1	29	0	0	70	1	1	0	0	3
169	1	27	0	0	95	0	0	1	1	4
170	0	54	0	1	83	0	1	1	0	3
171	1	33	0	1	86	1	1	1	0	4
172	0	50	1	0	88	0	0	1	0	3
173	1	53	0	0	89	1	1	0	0	4
174	0	38	1	0	86	0	0	1	0	3
175	0	38	0	0	75	1	1	0	0	4
176	0	24	1	0	49	0	1	1	1	3
177	1	54	1	0	67	1	0	1	1	3
178	0	54	1	0	87	0	0	1	0	3
179	1	32	0	0	86	1	1	0	0	4
180	1	48	0	0	100	0	0	1	0	3
181	0	22	0	0	86	1	0	1	0	3
182	0	57	0	1	100	0	0	1	0	3
183	0	35	1	0	76	1	0	0	0	4
184	0	42	0	1	100	0	0	1	0	4
185	0	30	0	0	97	1	0	1	0	4
186	1	39	0	1	79	0	0	1	0	4
187	1	30	1	0	91	1	0	1	0	3
188	0	30	1	0	75	1	0	1	1	4
189	1	41	0	1	90	1	1	1	0	3
190	0	48	1	0	78	0	0	1	0	4
191	0	23	0	1	79	1	0	1	0	3
192	0	24	0	1	100	1	0	1	1	4
193	0	41	0	1	96	0	1	1	0	3
194	0	26	1	0	100	1	0	1	0	3
195	0	68	0	1	85	1	0	1	0	4
196	0	51	1	0	95	0	0	1	0	4
197	1	34	0	0	62	0	0	1	0	3
198	0	58	1	0	90	1	1	1	0	4
199	1	29	0	1	0	1	0	1	1	3
200	0	38	1	0	85	1	1	1	0	3
201	0	64	1	0	100	0	0	1	0	4
202	0	29	0	0	85	1	0	0	0	3
203	0	48	0	0	70	1	0	1	0	4
204	0	26	0	0	25	0	0	1	0	4
205	0	27	0	1	100	1	0	1	0	4
206	1	33	0	1	75	1	0	1	0	4
207	0	36	0	0	25	1	0	1	0	3
208	0	62	0	0	91	1	1	0	0	4
209	0	31	0	1	100	0	0	1	0	3
210	1	30	0	0	44	1	1	0	0	3
211	1	37	0	1	62	1	1	1	0	4
212	1	41	0	0	80	1	1	1	0	3
213	0	30	1	0	49	0	0	1	0	3
214	0	50	1	0	95	0	0	1	0	3
215	0	38	1	0	90	0	0	1	0	4
216	0	50	0	1	82	1	0	1	0	4
217	1	31	1	0	90	1	0	1	0	4
218	1	52	0	0	100	1	1	1	1	4
219	0	42	0	0	85	0	1	0	0	3
220	1	33	0	1	85	1	0	1	1	3
221	0	49	0	0	24	1	0	1	0	3
222	0	31	0	1	100	1	0	1	0	4
223	1	35	0	1	0	0	0	1	1	3
224	0	32	0	1	85	1	1	1	0	4
225	1	40	1	0	100	1	0	1	0	3
226	1	36	1	0	100	0	1	1	1	4
227	1	30	0	0	90	0	0	1	1	4
228	1	56	1	0	51	0	1	1	0	3
229	0	55	0	0	78	0	1	1	0	4
230	1	31	0	1	75	0	0	1	1	3
231	0	58	0	0	100	0	0	0	0	4
232	0	37	0	1	100	1	0	1	0	4
233	0	41	0	0	85	1	1	0	0	3
234	0	42	1	0	100	1	1	1	0	3
235	1	56	0	1	100	0	0	1	0	4
236	0	24	1	0	92	1	0	1	0	3
237	0	37	1	0	82	1	0	1	0	3
238	0	22	0	1	88	1	1	1	0	3
239	0	45	0	0	88	0	0	1	1	4
240	1	32	0	0	50	0	0	1	0	3
241	1	29	0	0	95	0	0	0	0	3
242	1	24	1	0	45	1	1	0	0	3
243	0	45	0	0	75	0	0	1	0	3
244	0	32	0	1	90	0	0	1	0	3
245	1	49	0	0	90	1	0	1	0	3
246	1	26	0	1	100	1	0	1	0	3
247	0	28	0	0	77	1	1	1	0	3
248	0	30	0	0	100	1	1	1	0	4
249	1	41	1	0	93	1	1	1	0	4
250	0	35	1	0	80	1	1	1	0	3
251	0	24	0	1	70	1	1	1	1	3
252	0	35	0	1	90	0	0	1	0	3
253	1	45	0	1	25	1	0	1	0	3
254	1	32	0	0	99	0	0	1	0	4
255	1	34	1	0	82	1	1	1	0	4
256	0	56	0	0	50	1	0	0	0	3
257	0	30	0	1	89	1	1	1	0	4
258	0	44	0	0	89	1	0	1	1	4
259	1	36	0	0	100	0	0	0	0	4
260	1	40	0	0	79	1	0	0	0	3
261	0	37	0	0	100	1	0	1	0	4
262	1	37	0	0	90	1	0	0	0	4
263	0	24	1	0	72	1	0	1	0	4
264	1	40	1	0	87	0	0	0	0	3
265	0	27	1	0	81	1	1	0	0	4
266	1	43	1	0	81	0	0	1	1	4
267	1	40	0	0	90	1	1	1	1	3
268	0	68	0	0	60	0	0	1	1	4
269	1	43	1	0	100	1	1	1	0	4
270	0	40	0	0	65	0	0	1	1	3
271	1	49	1	0	50	1	0	1	0	4
272	1	45	1	0	80	0	0	1	0	3
273	0	37	1	0	100	0	0	0	0	3
274	1	30	0	1	100	0	0	1	1	4
275	0	61	1	0	85	0	0	1	1	4
276	0	37	0	0	42	0	0	1	1	3
277	1	62	1	0	92	1	0	1	0	4
278	0	24	0	0	70	0	1	1	1	3
279	1	35	0	1	83	1	1	1	0	4
280	0	39	0	1	95	1	0	1	0	4
281	0	34	0	1	83	1	1	1	0	4
282	0	35	1	0	87	1	0	1	0	3
283	1	48	0	0	75	0	0	0	0	3
284	1	60	0	1	75	1	0	1	0	3
285	1	71	0	1	47	0	0	0	0	3
286	1	27	0	1	85	0	0	1	0	4
287	1	48	0	1	60	1	0	1	0	3
288	0	35	0	0	81	0	0	0	0	3
289	1	32	0	1	81	0	0	1	0	3
290	1	55	0	1	78	0	0	1	0	4
291	1	35	0	1	63	1	0	1	0	4
292	1	30	1	0	85	0	0	1	1	3
293	1	37	0	1	85	1	0	1	0	3
294	0	48	0	0	94	0	1	0	0	4
295	1	33	1	0	90	1	0	1	0	3
296	1	52	0	1	69	1	1	1	0	4
297	1	25	0	1	80	1	1	1	0	3
298	1	31	0	0	91	1	0	1	0	3
299	1	20	1	0	80	0	1	1	1	3
300	1	52	0	0	100	1	0	1	0	4
301	1	27	0	1	83	0	0	0	0	4
302	0	56	0	1	92	1	0	1	0	4
303	0	35	0	1	82	1	0	1	0	3
304	0	45	0	1	100	0	1	1	0	3
305	0	31	1	0	100	1	0	1	0	4
306	1	52	1	0	79	0	0	1	0	4
307	0	40	1	0	82	0	0	1	0	4
308	1	49	0	0	60	1	0	1	0	3
309	0	32	1	0	49	0	0	1	0	3
310	1	43	1	0	90	1	0	0	0	4
311	0	24	0	0	50	1	0	0	0	4
312	1	34	1	0	80	1	1	1	0	3
313	1	47	0	0	90	1	0	1	0	4
314	1	47	0	1	85	1	0	1	0	4
315	0	44	1	0	100	1	1	1	0	4
316	0	31	1	0	81	0	0	1	0	3
317	1	21	1	0	73	0	0	1	0	3
318	0	26	0	0	80	0	0	0	0	4
319	0	31	0	0	100	0	0	1	0	4
320	0	41	0	1	100	0	0	1	1	4
321	0	37	1	0	99	1	1	1	0	4
322	0	26	0	1	85	1	0	1	0	3
323	1	22	1	0	85	1	0	1	0	4
324	1	37	0	1	90	0	0	1	0	3
325	1	56	0	0	90	1	1	1	1	4
326	1	29	0	0	50	0	0	1	0	3
327	1	57	0	1	75	1	1	1	0	4
328	0	61	0	1	100	0	0	1	1	4
329	0	46	0	0	83	1	0	1	0	4
330	1	49	1	0	80	1	0	1	0	3
331	1	32	0	1	80	0	0	1	0	4
332	1	53	0	1	70	0	1	1	0	3
333	1	55	0	0	10	1	1	1	1	3
334	0	25	0	0	90	0	0	1	1	4
335	0	35	0	1	89	0	0	1	0	4
336	1	39	1	0	0	0	0	1	1	3
337	0	33	1	0	96	1	0	0	0	3
338	1	61	1	0	100	1	1	1	0	4
339	1	32	0	0	90	1	1	0	0	3
340	1	30	1	0	100	1	0	1	0	4
341	0	32	1	0	81	1	0	1	0	3
342	0	61	1	0	100	0	0	0	0	3
343	1	59	1	0	75	1	1	1	0	3
344	0	56	0	1	83	1	0	1	0	4
345	0	30	0	1	80	1	0	1	1	3
346	1	42	0	0	30	0	0	1	0	4
347	1	27	0	0	100	0	0	0	0	3
348	1	40	1	0	82	0	0	1	1	4
349	1	31	0	1	85	0	0	1	0	3
350	0	25	0	0	85	0	0	1	0	3
351	0	40	0	0	76	1	0	1	0	3
352	1	28	0	1	75	0	0	1	1	3
353	1	30	1	0	78	0	1	1	0	4
354	0	24	1	0	100	1	0	1	0	3
355	1	28	0	1	90	1	1	1	0	4
356	0	47	1	0	90	0	0	1	0	3
357	0	57	0	0	75	0	0	1	1	3
358	1	27	0	0	81	1	0	0	0	4
359	1	29	1	0	60	1	1	1	1	3
360	0	27	0	1	98	1	1	1	1	4
361	1	41	0	0	38	1	0	0	0	4
362	0	36	0	1	90	0	1	1	0	3
363	1	28	1	0	55	0	0	1	0	4
364	1	38	0	0	83	1	1	0	0	3
365	0	28	1	0	80	1	0	0	0	3
366	1	30	1	0	68	1	0	1	0	3
367	0	37	0	0	85	0	0	0	0	4
368	0	54	0	0	100	0	0	0	0	3
369	0	41	0	0	85	0	0	1	0	4
370	1	38	0	1	75	0	0	1	0	3
371	0	27	0	0	100	1	1	0	0	4
372	1	24	0	0	27	1	0	1	1	3
373	0	42	1	0	75	0	0	0	0	3
374	1	30	0	1	76	1	0	1	0	4
375	1	27	0	1	100	0	0	1	0	3
376	0	32	1	0	98	1	1	1	0	4
377	1	67	0	0	100	1	0	1	0	4
378	1	57	0	1	100	0	0	1	0	4
379	1	32	1	0	88	1	0	1	0	3
380	1	23	0	0	72	1	0	1	0	3
381	0	36	0	0	90	0	0	1	0	4
382	1	66	0	0	75	1	0	0	0	3
383	0	38	1	0	90	1	1	0	0	4
384	0	27	1	0	100	1	0	1	0	4
385	0	26	0	1	100	0	1	1	0	3
386	1	50	0	1	35	0	0	1	0	3
387	1	53	1	0	36	1	0	1	0	4
388	1	49	0	1	63	1	0	1	1	3
389	1	39	0	0	88	0	0	1	0	3
390	0	33	0	0	100	0	0	1	0	4
391	1	32	0	1	100	1	1	1	0	4
392	0	46	0	1	89	0	0	1	1	4
393	0	20	0	1	82	0	0	0	0	4
394	0	34	0	1	37	1	0	0	0	4
395	0	54	0	1	79	1	1	1	0	4
396	1	58	0	1	95	0	0	1	0	3
397	1	31	1	0	64	0	0	1	1	3
398	0	49	0	0	99	0	0	0	0	3
399	0	35	1	0	82	1	0	1	0	4
400	0	34	0	1	75	0	0	1	1	3
401	0	35	1	0	100	1	0	1	0	3
402	1	24	1	0	71	1	0	1	0	4
403	0	24	1	0	100	1	0	1	0	4
404	1	24	0	1	85	1	0	1	0	3
405	0	57	1	0	100	1	1	1	0	4
406	1	30	1	0	80	0	0	1	1	3
407	0	42	0	1	69	0	1	1	0	3
408	1	23	1	0	75	0	0	1	0	4
409	0	27	0	0	67	1	0	1	0	4
410	0	58	0	0	80	0	0	0	0	3
411	1	46	1	0	80	0	1	1	0	3
412	0	33	0	0	95	0	0	0	0	4
413	0	48	0	0	100	0	0	0	0	4
414	0	34	0	1	56	0	0	0	0	4
415	0	39	0	1	75	1	1	1	0	3
416	0	48	0	0	89	0	0	0	0	3
417	1	29	0	1	69	1	0	1	0	4
418	1	29	0	1	89	1	0	1	0	4
419	1	26	1	0	57	0	0	1	0	3
420	1	46	1	0	85	1	1	1	0	3
421	1	31	0	1	74	1	1	0	0	3
422	1	25	0	0	89	0	0	0	0	3
423	1	41	0	0	88	1	0	1	0	4
424	0	35	0	0	90	0	0	1	0	3
425	0	29	0	1	88	0	0	1	0	4
426	1	38	1	0	60	1	0	1	0	4
427	1	38	0	1	41	1	0	1	0	4
428	1	31	0	0	65	1	1	1	1	3
429	0	47	0	1	86	0	0	1	0	4
430	0	57	0	1	77	0	1	1	0	3
431	0	45	0	1	96	1	1	1	0	3
432	0	49	0	0	94	1	1	0	0	4
433	0	59	0	0	85	1	0	1	1	4
434	1	25	0	0	50	0	1	1	1	3
435	1	50	0	0	80	0	0	0	0	3
436	0	34	1	0	91	0	0	1	0	3
437	1	34	0	1	80	0	1	1	0	3
438	0	35	0	1	31	1	0	1	0	4
439	0	36	0	0	75	0	0	1	0	3
440	0	27	0	0	100	0	1	1	0	4
441	0	26	1	0	95	1	0	1	0	4
442	1	63	1	0	80	0	0	1	1	3
443	1	34	1	0	94	1	1	1	0	4
444	1	43	1	0	85	0	0	1	0	4
445	0	47	0	1	87	1	1	1	0	4
446	1	25	1	0	59	0	0	0	0	3
447	1	30	1	0	95	0	0	1	0	4
448	1	41	0	1	92	1	1	1	0	3
449	0	40	0	1	86	1	1	1	0	3
450	1	29	1	0	75	1	0	1	0	3
451	1	63	0	0	81	1	0	1	1	4
452	0	27	0	0	78	1	0	1	0	3
453	1	28	0	1	81	0	0	1	0	4
454	1	56	1	0	90	1	1	1	0	3
455	1	33	1	0	100	0	1	1	0	3
456	0	49	0	1	0	1	1	1	1	3
457	1	37	1	0	90	1	0	1	1	4
458	0	35	1	0	90	1	1	1	1	4
459	0	33	1	0	80	0	0	1	0	3
460	0	47	0	0	83	0	0	0	0	3
461	0	24	0	0	95	0	0	1	0	3
462	1	46	1	0	93	1	1	1	0	4
463	1	22	0	0	93	0	1	0	0	4
464	0	41	0	0	87	1	1	1	0	3
465	0	25	0	1	81	1	0	1	0	3
466	0	37	1	0	95	0	0	1	0	4
467	0	43	0	0	100	1	0	1	0	4
468	0	21	0	1	90	0	1	1	0	3
469	0	34	0	1	77	0	0	1	0	3
470	0	33	1	0	71	1	0	1	0	3
471	1	56	0	0	100	1	0	0	0	4
472	1	26	1	0	76	1	0	0	0	3
473	0	61	1	0	71	1	1	1	1	3
474	1	55	0	0	81	0	0	1	1	4
475	1	28	1	0	45	1	0	1	0	4
476	0	39	0	0	99	1	0	0	0	4
477	0	30	1	0	90	1	1	1	0	4
478	0	24	1	0	100	0	0	1	0	3
479	1	28	0	1	85	0	0	1	0	3
480	0	23	0	1	100	0	0	1	0	4
481	0	25	0	0	70	1	0	1	1	3
482	0	46	0	1	95	1	1	1	0	3
483	0	44	0	1	88	0	0	1	0	4
484	0	46	0	0	75	0	0	1	0	4
485	0	50	0	1	100	1	1	1	0	4
486	0	24	0	0	75	1	0	1	1	3
487	0	32	1	0	99	0	0	1	0	4
488	1	26	1	0	90	1	0	1	0	3
489	1	53	0	0	100	0	0	1	0	4
490	0	47	0	0	86	1	0	0	0	3
491	1	23	0	1	56	0	0	0	0	3
492	0	54	1	0	81	1	0	1	0	4
493	1	60	1	0	100	1	0	1	0	4
494	1	41	0	1	70	1	1	1	1	3
495	1	30	0	1	72	0	0	0	0	3
496	0	68	0	0	99	0	0	1	1	4
497	0	41	1	0	90	1	1	1	0	4
498	1	33	1	0	90	0	0	0	0	3
499	0	38	1	0	80	1	0	1	0	3
500	1	40	1	0	89	0	0	0	0	3
501	1	30	0	0	92	0	0	0	0	3
502	0	67	0	0	100	0	1	1	0	3
503	0	31	0	1	100	0	1	1	1	4
504	0	35	0	1	59	1	1	1	0	3
505	1	32	0	1	85	0	0	1	0	3
506	1	43	0	0	77	1	1	1	0	4
507	0	42	0	0	95	1	1	1	0	4
508	0	38	1	0	100	1	1	1	0	4
509	1	25	0	0	92	1	0	1	0	3
510	1	40	0	1	95	1	1	1	0	3
511	0	51	0	1	100	0	0	1	0	4
512	0	40	0	1	100	0	0	1	0	4
513	0	67	0	1	85	1	0	1	0	4
514	0	51	0	0	76	1	1	0	0	3
515	1	30	1	0	100	0	0	1	0	4
516	1	60	0	0	80	0	1	0	0	4
517	0	34	0	0	48	0	0	1	1	3
518	1	29	0	0	80	1	1	0	0	3
519	0	28	1	0	77	0	1	1	0	3
520	0	44	0	0	91	0	0	1	0	4
521	1	30	0	1	100	0	1	1	0	4
522	1	39	1	0	100	0	0	1	0	4
523	0	39	1	0	90	1	1	1	1	3
524	0	64	1	0	51	1	0	1	0	3
525	0	24	0	0	98	1	0	0	0	4
526	0	41	0	1	90	1	1	1	0	3
527	0	42	1	0	100	1	1	1	0	4
528	0	20	0	1	65	0	0	1	0	3
529	0	51	1	0	86	1	1	1	0	4
530	0	40	0	1	98	1	1	1	0	4
531	0	46	1	0	82	0	0	1	0	3
532	1	40	0	1	85	0	1	1	0	4
533	0	45	0	1	80	0	0	1	0	3
534	1	23	0	0	25	1	0	1	0	3
535	0	33	1	0	73	1	1	1	0	3
536	1	30	0	1	59	1	1	1	0	3
537	0	49	1	0	98	0	0	1	0	4
538	1	30	1	0	40	1	1	0	0	3
539	0	53	0	0	100	0	0	1	0	4
540	0	41	0	0	95	1	1	1	0	3
541	1	25	0	0	65	0	0	1	0	3
542	1	54	0	1	50	0	0	1	0	4
543	0	41	0	1	100	1	0	1	0	3
544	1	35	1	0	75	1	0	1	0	4
545	1	37	0	1	93	1	0	1	0	4
546	1	29	0	1	93	0	0	1	0	3
547	0	23	1	0	81	0	0	1	0	3
548	1	27	0	1	50	0	0	1	1	3
549	0	54	0	0	95	1	1	1	0	4
550	0	44	0	1	78	1	0	1	0	4
551	1	37	1	0	84	1	0	1	1	3
552	1	29	1	0	72	1	0	0	0	4
553	0	62	0	0	65	0	0	1	1	3
554	0	35	0	0	91	0	0	0	0	4
555	1	28	1	0	100	1	1	0	0	3
556	0	31	0	0	59	0	0	0	0	3
557	1	31	0	1	74	0	0	1	0	3
558	1	38	0	1	100	0	1	1	0	4
559	1	32	0	0	70	1	0	1	1	3
560	1	27	0	0	85	1	0	0	0	3
561	1	32	0	1	88	0	0	1	0	4
562	0	54	1	0	51	0	0	1	0	3
563	1	41	0	1	80	1	1	1	0	4
564	1	33	1	0	91	1	0	1	0	4
565	0	33	0	1	95	0	0	1	0	3
566	1	47	0	1	100	1	1	1	0	3
567	0	30	0	0	20	0	0	1	0	3
568	1	25	1	0	93	0	0	1	0	3
569	1	70	0	0	95	1	0	1	1	4
570	0	18	1	0	75	0	1	1	1	4
571	0	37	1	0	95	1	1	1	0	3
572	0	46	0	0	90	1	0	1	1	4
573	1	30	0	0	58	0	0	0	0	4
574	1	28	1	0	76	0	0	0	0	4
575	1	57	0	1	96	0	0	1	0	4
576	0	41	1	0	90	0	0	1	0	3
577	1	21	0	0	55	0	1	1	0	3
578	0	32	0	0	100	1	0	1	0	4
579	1	27	1	0	80	0	0	1	1	4
580	1	23	0	1	63	1	0	1	1	3
581	1	35	0	1	100	1	0	1	0	4
582	1	36	1	0	75	0	0	1	0	3
583	1	34	1	0	100	0	0	1	1	4
584	0	24	0	1	100	1	0	1	0	3
585	1	29	0	0	83	0	1	1	0	4
586	0	32	0	0	85	1	0	1	1	3
587	1	28	0	1	100	0	0	1	0	4
588	1	36	0	0	100	1	0	1	0	4
589	0	26	1	0	100	0	1	1	0	4
590	0	32	0	0	58	0	0	1	0	3
591	1	31	0	1	75	0	0	1	0	3
592	1	25	1	0	62	0	0	1	0	3
593	1	35	0	1	78	1	0	1	1	4
594	1	27	0	1	77	0	0	1	0	4
595	0	61	0	0	80	0	0	1	0	4
596	1	34	0	1	100	0	0	1	0	3
597	0	39	1	0	20	1	1	0	1	3
