# Supplementary material for: Conversational technology and reactions to withheld information
Source: PLoS One. 2024 Apr 11;19(4):e0301382. doi: 10.1371/journal.pone.0301382 (PMC11008880; doi:10.1371/journal.pone.0301382)
Supplement: S1 Data — (ZIP) [file pone.0301382.s008.zip › dogwalkerData.csv]

	DV_1	openDV	male	age	withheld	aud	edDummy	incDummy	withheldCor	reason
1	53	He looks like a good person	1	33	0	0	0	0	1	0
2	-100	i walk my own dog	1	43	1	1	0	0	0	0
3	57	Why hasn't he enabled references? He has a good rating though.	1	47	1	0	1	0	1	1
4	74	Four star ratings are pretty reputable and there will always be a few people who are outliers that have bad service.	1	33	1	0	1	1	0	0
5	71	John has a positive reviews, a good number of reviews, looks friendly and proper availability and background check.	0	36	0	0	1	0	1	0
6	76	everything seems great, being late isn't great but not really a bad negative either	1	47	0	1	0	0	1	0
7	30	because he has good ratings he is available at night but he does not have any refrences readily available so not sure	1	36	1	1	0	0	1	0
8	35	It appears from reviews he is sometimes late.	0	33	0	0	0	0	0	0
9	80	Seems ok but only 4 stars. Why? Also customer references are not enabled.	1	39	1	0	1	1	1	1
10	-35	It is worrisome that John did not enable the reference feature.	0	47	1	1	1	1	1	1
11	-37	I need somebody reliable who will arrive on time.	0	58	0	0	1	1	1	0
12	93	He has good reviews and is availability at evening	1	23	1	0	0	0	1	0
13	-32	John Smith does not allow me to read his references. Is he hiding something?	1	41	1	1	1	1	1	1
14	35	Seems like he does a good job. 4/5 stars is pretty good.	1	40	0	0	0	0	0	0
15	35	Looks like a normal dude, but 4/5 stars isn't great.	1	34	1	0	1	0	1	0
16	55	A 4/5 rating with 13 reviews make him seem pretty reliable.	1	29	1	0	0	0	1	0
17	-44	No references or a lot more detail in the reviews	0	34	1	1	1	0	1	1
18	2	He seems like he's competent enough. His reviews aren't the best though and it seems like his customer base is still small.	0	26	0	0	1	0	1	0
19	63	he has all the qualifications, except for punctuality	1	29	0	0	0	0	1	0
20	65	Since google gave such a precise review it's trustworthy and simple and easy.	1	22	1	1	0	0	1	0
21	59	I do not like much people that usually is late.	1	44	0	0	1	0	0	0
22	57	nothing	0	49	1	0	1	0	0	0
23	-30	He doesn't allow feedback	0	23	1	0	1	0	1	0
24	50	It is not good if he is late.	0	22	0	0	1	1	0	0
25	2	he may be late	0	29	0	0	0	0	1	0
26	-48	If he's late, he may get to the dog around the same time I do--what's the point then?	0	24	0	0	1	0	0	0
27	-34	Even though John Smith has a 4 stars average, 13 reviews is not a lot and the fact that I can't read them is worrisome	0	41	1	1	1	1	1	0
28	66	good stars and a decent amount of reviews.	1	33	0	1	0	0	1	0
29	0	I don't know what he charges. I would like to see what other options are available. For all I know there is someone even better. I don't blindly accept a recommendation from google without looking at alternatives.	1	58	0	1	0	0	1	0
30	-1	I would need more information about John and would want to talk with him directly before deciding.	0	59	1	0	1	1	1	0
31	100	He has experience	0	56	1	0	0	1	0	0
32	50	I think this was the best option to rate the person considering the information given.	1	25	0	0	0	1	1	0
33	-24	I would not because there were no references, but I would find John Smith's contact information in order to speak with him.	0	36	1	1	0	0	1	1
34	-34	I would wonder why John Smith did not enable the reference function on his account	0	32	1	1	1	1	1	1
35	56	He has 4 stars and seems like a good dog walker	1	25	0	0	1	1	0	0
36	-43	Being late to dog walking	1	19	0	1	1	0	1	0
37	-67	I don't know enough about him to make a decision I am comfortable with. I don't trust many people to take care of my dogs.	0	62	1	0	1	0	1	0
38	-56	he's ocassionally late	0	54	0	0	0	1	1	0
39	55	because itgod good reference	1	52	0	1	0	0	1	1
40	-36	He is occasionally late and I prefer someone to be prompt	0	59	0	1	0	0	1	1
41	34	His punctuality comes into question but he can do the job without worry.	1	34	0	0	1	1	1	0
42	65	sid he is good with dogs just alittle late	0	37	0	0	0	0	1	0
43	65	4 stars with a decent amount of reviews plus flexibility	1	45	1	0	0	0	1	0
44	35	John has a decent amount of good reviews and appears reliable.	0	40	1	0	0	0	1	0
45	35	I enjoying the act by myself and find it relaxing. So if I need a dog walker I would higher someone good.	1	28	1	0	1	0	0	0
46	66	He has a good rating	1	39	0	0	1	0	0	0
47	33	The fact that he is usually late may be a problem.	1	46	0	1	0	0	1	0
48	42	It sounds like he is qualified.	1	41	0	1	1	1	1	0
49	37	background check cofirmed	0	32	0	0	1	1	0	0
50	78	He seems like a great person. He is well experienced and has done a background check.	0	28	0	0	0	0	0	0
51	60	Because he is occasionally late and only has 4 stars	0	51	0	1	0	0	1	0
52	43	has a good rating	1	39	0	0	0	1	0	0
53	64	4 out of 5 good reviews and he's sometimes late	1	62	0	1	0	0	1	0
54	28	unable to see references	0	71	1	1	0	0	0	1
55	66	John is nice and has 4/5 stars. Although he is known for being late	0	24	0	1	0	0	1	0
56	-41	he disabled references	1	46	1	1	1	1	1	1
57	34	If I am paying a professional, it is important to me that they act professional and are punctual.	0	31	0	0	1	0	0	0
58	76	He seemed to be the best	0	31	1	1	0	0	0	0
59	26	Concerned about being late but I think I will still try him	0	35	0	1	1	0	1	0
60	-31	Why doesn't he have a perfect rating?	0	40	0	0	0	1	0	0
61	67	The major quality I'm looking for in a dog walker is kindness to animals which Joe seems to possess. The lateness is concerning, but if it's an occasional five minutes it's not a huge deal. If it's hours late then I would have to find another dog walker. I would ask Joe about it during his interview.	0	34	0	0	1	0	1	0
62	62	4 stars and evening available	1	34	1	0	0	1	1	0
63	100	He is experienced and has good reviews	0	34	0	1	0	1	1	0
64	-63	I don't like the looks of the guy- and he is late sometimes. No dice	1	55	0	0	1	0	0	0
65	88	Decent rating. Being sometimes late is not a huge deal.	0	53	0	0	0	1	1	0
66	66	I probably would hire but I don't like that he is sometimes late. I think that speaks loudly of lack of respect for the job.	0	62	0	0	1	1	1	0
67	1	price not given and would need to see other options	1	56	1	0	0	0	1	0
68	32	I think his reviews are pretty good and I like his availability. I think there may be better options though given the 4 star review and the lateness is a potential concern.	1	32	0	0	1	1	0	0
69	64	He has a 4 star rating, seems nice, and I could tolerate the occasional lateness.	1	24	0	0	0	1	0	0
70	36	Does he really NEED to be on time to walk a dog? If it's 10-15 minutes okay, but an hour or two might be another story.	0	32	0	0	1	1	0	0
71	53	If he's a bit late, I might look for others before I choose John Smith.	1	44	0	1	0	0	1	0
72	83	Only downfall seems to be that he is late. While that's unfortunate, it doesn't seem to affect the quality of his work to much.	0	44	0	0	0	0	0	0
73	34	Being late is cause for concern	0	40	0	0	1	1	0	0
74	-33	He was late	1	23	0	0	1	0	0	0
75	70	resposibilites	1	30	0	1	1	0	1	0
76	31	Being late is a deal breaker for me.	1	32	0	1	0	0	1	0
77	66	If I'm concerned that my dog is being mistreated, then I want someone the dog will like and trust, and it's less important to me that he may run a little late.	0	36	0	0	1	1	1	0
78	51	I want to know why he is only 4 stars. Was there a bad experience somewhere along the line? I want to see the break down of all of the reviews before making a decision.	1	34	1	0	1	1	0	0
79	-63	Customer references are not available.	1	65	1	0	0	0	1	1
80	-23	I would like to see what my other options for dog walkers are. He seems ok but I think there might be better options.	1	35	0	1	1	0	1	0
81	-100	I don't trust his face	0	33	1	0	1	1	1	0
82	-5	.	1	22	0	1	0	0	1	0
83	-33	The fact he is hiding references makes me think he might be hiding something. Even with some great reviews.	1	36	1	1	0	0	1	1
84	-52	only 13 reviews and he's rated 4 stars, and has the customer reference disabled. I want reviews, not stars	0	30	1	0	0	0	1	1
85	-66	I don't like that he didn't enable the customer references feature. Is he hiding something?	0	60	1	0	0	0	1	1
86	-23	Unsure because John Smith did not enable the reference reader, which is questionable.	0	69	1	1	0	1	1	1
87	-21	I'm unable to see/hear references.	1	40	1	1	1	0	1	1
88	-35	He has a low number of reviews and did not make his references available.	0	43	1	1	1	0	1	1
89	51	He has enough reviews and 4 stars for his works.	1	21	1	0	0	0	1	0
90	-30	He doesn't have outstanding ratings and there's no reviews	1	55	1	0	0	0	1	0
91	63	Available background check; good references;	1	34	0	0	1	1	1	1
92	-100	I would like to hear references first, plus I would like to interview him.	0	65	1	1	1	0	1	1
93	43	The references were not available	0	43	1	1	1	0	1	1
94	-15	It was not exactly a glowing review. I'd want to check out a few others before deciding.	0	61	0	1	0	0	1	0
95	60	He had a background check done!!!	0	35	1	0	1	0	0	0
96	-32	Unable to check references.	1	60	1	1	0	0	1	1
97	-35	John would have been the first person found, and considering the fact that the review was mediocre at best, and sometimes he is late, that would give me pause. I want someone there to walk the dog when I'm too late for the dog to wait, so I don't want someone who is late.	0	39	0	1	1	1	1	0
98	-67	I want to hear references. I wonder why he didn't enable this feature. Does he have something to hide?	1	61	1	1	1	0	1	1
99	71	I am concerned about his arriving late and the limited number of reviews he has received.	0	35	0	1	1	1	1	0
100	-67	customer references disable to verify if doing a good job.	1	36	1	0	0	0	1	1
101	-68	I would want to hire someone who has reviews so I know they are trustworthy.	0	29	1	1	0	0	1	0
102	34	He has 4 stars, but I'd like to read the reviews and get his references.	0	52	1	0	1	0	1	1
103	37	Decent rating.	1	39	1	0	1	1	1	0
104	65	The only negative thing about this professional is occasional lateness.	0	35	0	1	0	0	1	0
105	0	that is not nearly enough information to decide - what are the content of the reviews? Are they all 4 stars, or half 3 stars and half 5? What other options are there?	1	34	1	0	1	1	0	0
106	-54	He has not enabled customer references.	1	42	1	0	1	0	1	1
107	37	I wonder why he isn't rated 5 stars, was someone unhappy with his dog walking service?	1	43	1	0	0	0	1	0
108	71	spoke very clear	1	41	0	1	0	1	0	0
109	1	While decent reviews, the latest reference indicates he's occasionally late.	1	32	0	1	1	0	1	1
110	32	I would do more research other than google	1	40	0	1	1	1	1	0
111	37	Because his reviews are decent enough and fits the timing	1	26	0	0	0	0	0	0
112	-52	late	0	22	0	0	1	1	0	0
113	-36	The reference mentioned John was sometimes late which makes me think he is not responsible or reliable	0	43	0	1	1	1	1	1
114	45	He seems legit, and the results led straight to him, so he must be popular and reliable.	1	37	0	1	1	1	1	0
115	-35	I didn't like the fact that he didn't have references.	0	30	1	1	1	1	1	1
116	4	I went with my gut feeling	1	28	0	1	0	0	1	0
117	1	I went with my gut feeling	0	38	0	1	0	0	1	0
118	22	I maybe would hire him, he's got a pretty good rating but at the same time hasn't enabled the refrences feature which makes me apprenhensive.	1	31	1	0	0	1	1	0
119	73	If his only downside is being late, that could be fine.	0	31	0	0	0	0	0	0
120	71	Based on the ratings, it seems that this person is not a bad choice.	1	34	1	0	1	1	0	0
121	64	The system holds enough information to make a decision. I would hire this dog walker most certainly if there were even references available, but it seems he is a good option anyway.	1	36	1	1	1	0	1	1
122	-100	i would do research	1	25	0	1	1	1	1	0
123	-100	I would not hire him because he has customer references disabled on his account. Without reading comments from current or previous customers, I would not hire this person.	0	48	1	0	0	1	1	1
124	-32	Being late is key, and after one bad experience i would want to have way better service when searching for a new dog walker	1	31	0	0	0	1	1	0
125	-35	If I'm hiring someone to walk my dog at night, because I'm late... but they too are occasionally late, then what's the point of hiring them?	0	29	0	1	1	1	1	0
126	65	He sounds like he is good with the dogs. Being occasionally late is understandable, as long as it doesn't happen all the time.	0	32	0	1	0	1	1	0
127	-2	I would still prefer to do it by word of mouth	0	44	0	1	1	0	1	1
128	-31	He has blocked the customer references feature. This is an important area when choosing a professional.	0	74	1	0	1	0	1	1
129	33	He seems reliable enough. Docked points for lateness.	1	31	0	0	1	0	0	0
130	66	I would probably hire him, but would worry about him being late.	0	54	0	0	0	1	0	0
131	1	I am weary of his tardiness	0	48	0	0	1	0	1	0
132	64	seems ok, but the mention that he is occasionally late worries me some	1	32	0	0	0	0	1	0
133	34	I'd need more information and references and he doesn't have 5 stars	0	55	1	0	0	0	1	1
134	36	Good with dogs but not very punctual.	1	31	0	1	1	0	1	0
135	33	He is highly rated, but it's weird that he didn't allow for references to be seen.	0	21	1	1	0	0	0	1
136	94	john smith is nice person.	1	30	0	0	1	0	1	0
137	2	I WOULD WANT TO SPEAK TO JOHN SMITH PERSONALLY BEFORE I MAKE A DECISION	0	47	1	1	1	1	1	0
138	100	john is nice and the dog likes him	0	46	0	1	0	0	1	0
139	85	he is available and have good reviews. Must be someone I can trust.	1	42	1	0	0	0	0	0
140	62	yes	1	35	1	1	1	0	0	0
141	-39	J. smith did not allow google to collect references	0	34	1	1	0	0	1	1
142	68	He has good ratings and evening availability which I need	0	44	1	0	1	0	1	0
143	62	His evening availability and background check make him look like a good choice along with his profile picture.	1	25	0	0	1	0	0	0
144	47	sounds qualified	1	34	0	1	1	1	1	0
145	1	I like his looks, but it he has not enabled his references yet.	0	70	1	0	1	0	1	1
146	32	he has good reviews, available when I need him.	0	35	1	1	0	1	1	0
147	-2	no reference	1	57	1	1	0	0	0	1
148	-37	I could not handle him being late	0	37	0	0	1	1	0	0
149	66	John has a preponderance positive reviews and is available in the evening. The fact that a background check is available is a plus.	1	54	0	0	1	0	0	0
150	48	He looks friendly and has good reviews. I'd want to call and have him meet my dog to see how they respond to each other.	0	45	1	0	1	1	1	0
151	66	Apparently I'm the type of guy who doesn't research more than one option, so I guess I'm also the type of guy who hires whoever.	1	47	1	0	0	0	1	0
152	68	His only downside is being late. As long he wasn't overly late repeatedly i can see giving him a chance.	0	27	0	1	0	0	1	0
153	34	I would want to listen to more reviews about John. The only review that was played was not all positive	0	30	0	1	1	1	1	0
154	65	Decent review just not a lot of them	0	45	1	0	0	0	0	0
155	-31	he needs to be on time	0	29	0	0	0	0	0	0
156	-34	The requirements of a dog walker are very basic and if punctuality is not one of them, I can find someone else.	1	31	0	1	1	1	1	0
157	66	the person has reviews, references and 4 out of 5 stars	0	35	0	1	0	1	1	1
158	59	He seems ok.	1	41	1	0	0	0	1	0
159	61	He seems free during evenings so thats a good option	1	25	0	0	0	0	1	0
160	-65	the reference part, i would like to know what other people say about them	1	39	1	1	1	0	1	1
161	-68	4 out of 5 stars with 13 ratings isn't very much. The fact that he blocked references from being heard makes me feel there were some references that weren't very good.	0	40	1	1	1	1	0	1
162	36	Wanted a reference, but John Smith disabled them.	0	33	1	1	1	1	0	1
163	2	i would need to interview him for my puppy	0	31	1	0	0	0	1	0
164	-65	The fact that I couldn't get any references read about John Smith is what makes me not likely to book him.	0	34	1	1	1	0	1	1
165	35	High enough ratings, but the lack of references (and not enabling them) concerns me somewhat	1	40	1	0	1	0	1	1
166	-100	13 reviews is not enough for someone to take care of my animal.	0	38	0	0	0	0	1	0
167	-36	While John Smith has 4/5 stars and a few reviews, I would not feel comfortable as we could not hear his reference since it was not enabled, also because my dog may have been mistreated, I would be wary of other strangers	1	23	1	1	1	0	1	1
168	63	He only had 13 reviews but overall the reviews were high so I am interested in learning more about him and finding out about his late issues.	1	42	0	1	1	1	1	0
169	-20	I would have liked to hear the reference and i am a little surprised he listed references but didnt put the app to have potential customers listen to it.	0	25	1	1	1	1	0	1
170	-33	I would definitely want to talk to some references and it seems odd he disabled it.	0	38	1	1	0	0	1	1
171	0	Haven't get reference	0	50	1	1	1	1	0	1
172	32	I would more than likely choose John Smith because he does have 4 out of 5 stars and he's also available in the evenings. I would be a little cautious though because he is sometimes late.	0	29	0	1	1	0	1	0
173	-34	No references available.	0	38	1	1	1	1	1	1
174	-66	He didn't enable the references on his account, so would not trust him.	0	55	1	1	0	0	1	1
175	33	I don't like that he is late, I need a reliable dog walker but would be willing to talk to him and find out more about why he has been late on occasion and how late is he.	0	38	0	1	1	1	1	0
176	-62	I would want references to make sure they are a good person who loves dogs	0	31	1	1	1	1	1	1
177	56	very nice	1	35	0	1	1	0	1	0
178	32	He has evening availability, decent reviews (4 out of 5 stars), and pretty good references but is sometimes late.	0	37	0	1	1	1	1	1
179	80	He has 4 out of 5 stars. He passed a background check.	1	38	0	1	0	0	1	0
180	32	It might be worth it to hold out for someone with a better rating but this one is also worth a shot	1	27	0	0	1	0	0	0
181	46	The reviews are good, I wouldn't discount them for one late review, things happen, but I would need to hear the rest of the complaints	1	38	0	1	0	1	1	0
182	65	I would hire John Smith and try it out to see if it works out or not.	0	25	1	0	1	0	1	0
183	-30	late	0	38	0	0	0	0	1	0
184	67	I wanted to know more about why he only had four stars instead of five, but if it is because he's late, I can look past that. I understand that he probably walks other dogs and runs a bit behind.	0	32	0	1	0	0	1	0
185	35	Refrences was turned off so I would not be able to check them.	0	58	1	1	0	0	1	0
186	35	I want to see the actual reviews people have left before being firm in my decisions.	0	28	1	0	0	0	1	0
187	-3	He seems like a good guy, but being occasionally late is a problem.	1	21	0	1	1	1	1	0
188	34	He has not enabled customer references which tells me something might be fishy about him	1	27	1	0	0	0	1	1
189	66	He has good reviews, but I don't like that he doesn't have the customer references checked.	0	44	1	0	1	1	1	1
190	35	I would give him a try. See if my dog takes to him.	0	42	0	0	1	1	1	0
191	69	4 star rating, sounds pretty dependable	1	58	0	0	1	1	0	0
192	34	I don't know much about him but I am willing to give him a chance.	0	43	1	0	1	0	1	0
193	35	I would like to hire him because his reviews are pretty good but him being late concerns me a bit.	1	40	0	0	0	0	0	0
194	68	Smith has evening availability and background checks to go along with his solid reviews.	1	26	1	0	1	0	1	0
195	60	Because I really need an evening walker and he might be one of the only local ones available and sounds good enough with 4 stars.	0	36	1	1	1	0	1	0
196	64	Because he has 4 starts and 13 reviews.	1	49	0	0	0	0	0	0
197	38	I like	1	33	1	0	0	1	1	0
198	34	decent reviews would probably give him a chance	1	34	0	0	1	1	0	0
199	32	Good reviews from a fair amount of people. I wish that customer references were enabled though. I do like the background check a lot.	1	44	1	0	1	1	1	1
200	89	Good review, available in evenings, late sometimes but would discuss this	0	63	0	1	0	1	1	0
201	-33	John Smith did not have references	1	38	1	1	1	0	1	1
202	60	because he seems pretty professional and experienced. i would trust him with my dogs	0	26	1	1	1	1	0	0
203	-100	Because I cant get a reference from him	1	39	1	1	0	0	1	1
204	94	because he has met all of my qualifications and he has good reviews.	1	34	1	1	0	0	1	0
205	47	He has a good rating and good availability but i want to read the reviews first.	0	31	1	0	1	1	0	0
206	100	I need a dog walker and he's the only one I know	1	48	1	0	1	1	0	0
207	-100	No references available	0	52	1	1	1	0	1	1
208	47	I am hesitant due to the disabling of customer references, but he does have 13 good reviews.	1	42	1	0	1	1	1	1
209	66	Good reviews and reference tells me that he is good with dogs. Being tardy is not necessarily a bad thing.	1	55	0	1	0	0	1	1
210	37	I would like to read the reviews left by former customers before making complete decision.	0	67	1	1	0	0	1	0
211	64	Based on his good reviews, availability and recommend from google pro.	0	33	0	1	1	0	1	0
212	61	Sounds like he might be good and running slightly late isn't a big deal for what I need	0	37	0	1	1	1	1	0
213	27	The unmute button does not seem to work on Internet Explorer	0	31	0	1	1	1	0	0
214	-59	I did not like the fact that you could not hear or see a reference for John Smith.	1	33	1	1	1	1	1	1
215	-33	The review is not a very strong recommendation and he is sometimes late.	0	68	0	1	0	1	1	0
216	61	He seems pretty good.	1	40	0	0	0	0	1	0
217	76	He seems to be effective. His reference was mostly positive.	0	31	0	1	0	0	1	1
218	-65	He should allow references and there are probably others with them.	1	40	1	1	1	1	1	1
219	-32	I don't like that he's late sometimes. I want someone who is on time	0	45	0	0	0	1	0	0
220	-65	Because I could not read his references.	1	48	1	1	0	1	1	1
221	69	His reference stated that he is late	0	35	0	1	0	0	1	1
222	32	good rating but references feature not enabled	0	55	1	0	1	1	1	1
223	44	good reviews and references available.	0	36	0	1	0	1	1	1
224	52	He does have good references from a number of users (does have 13 refs). I don't think it's necessary he's had the 'read references' feature enabled, necessarily, but I'd want to talk to him and probably an actual phone call from a reference.	0	51	1	1	1	0	1	1
225	-39	occasional lateness	1	23	0	0	1	1	0	0
226	65	He has a 4/5 rating with just 13 reviews and I can do a background check.	0	49	0	0	0	0	1	0
227	32	A review said he is late occasionally.	0	39	0	1	0	0	1	0
228	-35	Being on time is important.	0	37	0	0	1	1	0	0
229	35	He only had 4 out of 5 stars, and I'd like to know why he wasn't rated a 5. I'd also like to hear references.	0	33	1	1	1	0	1	1
230	59	The reviewer seemed to honestly desctribe john and he is what i would be looking for in a walker.	1	27	0	0	0	0	0	0
231	66	I like his 4 stars and he looks kind.	0	41	1	0	1	1	0	0
232	-67	I would like someone with five stars and I don't like that the customer references are not enabled.	1	32	1	0	1	0	1	1
233	-66	I wouldn't want to hire somebody that's occasionally late, especially for a service like this that could make me late for work.	1	32	0	0	0	0	0	0
234	33	he is highly rated and has the qualities I'm looking for, but a bit thrown off by him not enabling the references feature	0	41	1	1	1	0	1	1
235	-74	he needs to be on time for the service.	1	45	0	0	1	1	1	0
236	35	he seems to be nice to the dogs but punctuality can be a problem, don't want the dog having an accident in the house	0	37	0	1	0	0	1	0
237	61	because he is an expert	1	25	1	1	0	0	0	0
238	47	He seems trustworthy, and likes animals.	0	28	0	0	1	0	1	0
239	34	SOMETIMES LATE	0	70	0	1	1	0	1	0
240	-100	I would not hire John Smith because I would want to hear the references first. And the fact that John Smith has not enabled the reference feature on his account is troubling to me.	0	41	1	1	1	1	0	1
241	31	he has 13 reviews and its mostly positive	0	24	0	0	1	0	0	0
242	31	I'd want to talk to them first	0	36	1	0	0	0	0	0
243	92	BECAUSE GOOGLE PROS PROVIDE ALL THE NECESSARY DETAIL FOR EVERY ONE AND INFORMATION ACCORDING TO THEIR NEEDS.	1	34	0	1	1	1	1	0
244	45	I would need to read the reviews first and see why he's not five out of five stars. I am on the likely side as he has four stars and a background check though.	0	37	1	0	1	1	1	0
245	32	I would need more information and from more sources to hire.	1	72	1	1	1	0	1	0
246	24	Sometimes he's late, which could mean he is unreliable	0	25	0	1	1	0	1	0
247	67	I would still be interested. I dont think he turned off the reference's. I think you could probably talk to him and get them. I would also want to still look at other options to compare.	1	33	1	1	0	0	1	1
248	80	The review says he is great with dogs. That he will show up but he is sometimes late. That is ok as long as he does show up and do his job.	0	51	0	0	0	0	1	0
249	-33	I am slightly unlikely to book John due to him not letting customers reference him.	1	32	1	0	0	0	1	1
250	-32	he has no references connected to his account despite having four stars	0	27	1	0	0	0	1	1
251	26	john smith seems like a good choice...but there could be better ones	1	27	0	1	1	0	1	0
252	-100	i HAVE NO REFERENCES. I CANNOT BE SURE WHO OR WHAT KIND OF PERSON I AM HIRING.	0	44	1	1	0	1	1	0
253	-66	I became concerned when there were no references because it had been disabled. The dog walker seemed to have good ratings, but it made me wonder if he was hiding something. I don't think it would be hard to find a good dog walker, so I would prefer to go with someone whose references I had seen/heard.	0	55	1	1	1	1	1	1
254	1	he seems like a possible candidate	1	56	1	0	1	0	0	0
255	-65	I would probably have afamily member walk my dog. I would not pay for someone to walk a dog, I can give that money to someone who can REALLY use it.	1	68	1	0	0	1	1	0
256	67	John Smith appears to have good reviews	0	23	0	1	0	0	1	0
257	76	His ratings are better than average. He is available when I need him, in the evenings. I can check his background if necessary.	0	53	0	0	1	1	1	0
258	29	He has been verified and has a four star rating after 13 reviews.	1	27	1	0	0	0	1	0
259	-68	He looks extremely fake in his profile picture. He looks deceiving.	0	31	1	0	0	0	1	0
260	31	his rating is 4/5 and is available in the evening and he has references although you cant read them	0	37	1	1	0	0	0	1
261	-65	I don't feel like I was able to get enough information in regards to John Smith to feel comfortable in booking him.	1	43	1	1	1	1	0	0
262	-100	no references	0	59	1	1	1	0	1	1
263	62	Background checked and 4/5 stars	0	43	1	0	1	1	0	0
264	46	Good rating as well as available references however, he is occassionally late	0	49	0	1	0	0	1	1
265	-65	I think I can do better. He seems a bit irresponsible.	0	60	0	0	1	0	1	0
266	-3	I would want a reference for this person, and I would wonder why he didn't allow one. If I could reach out to him and ask him to provide one, I would consider hiring him.	0	34	1	1	1	1	1	1
267	100	He doesn't have the customer references enabled on his account.	0	40	1	0	1	1	1	1
268	66	I would require at least one or two references, so I'd have to ask John if we could work this out.	0	39	1	0	1	0	1	1
269	31	He looks friendly, however, it says that he is occasionally late.	0	39	0	0	1	0	0	0
270	34	It is meaningful to me that someone's dog likes John. BEing a little late is not a deal breaker for me.	0	59	0	0	1	0	1	0
271	-1	The lack of available references makes me suspicious of the 13 reviews. I would check these reviews before entrusting John Smith with my dog.	1	30	1	1	1	0	1	1
272	29	Seems capable and well vetted.	1	43	1	0	1	1	0	0
273	-36	Not enough reviews or options to reach out to references. I would consider based on the evening availability	0	27	1	0	0	0	1	1
274	-33	I don't like someone that can't keep on time or always late	1	35	0	0	1	1	1	0
275	31	4 stars is good, but 13 reviews seems low. He does have a good reference and is available on evenings. He is occasionally late so I might look for someone else.	1	39	0	1	1	1	1	1
276	-64	Not enabled customer references.	1	32	1	0	1	1	1	1
277	64	He has good reviews and it would be worth giving him a try. The being late review concerns me a little but we'll see.	1	45	0	0	1	1	1	0
278	-23	I'd like someone that has references enabled, and ideally 5 stars, though that's probably hard to find	1	31	1	0	1	0	1	1
279	25	I may hire him, but I kind of don't trust people in my house when I am not home.	0	32	0	1	1	0	0	0
280	27	good resume	1	22	0	0	0	0	1	0
281	26	Only slightly because he is occasionally late. I like that he has 4 stars and evening availability and background check	0	26	0	0	0	0	1	0
282	52	4 out of 5 is good when there are snobby dog owners! Hahaha.	0	28	1	1	0	0	1	0
283	69	It's a good profile presentation. His picture seems like he's normal, there are good reviews posted	1	48	0	0	1	1	1	0
284	79	Passed background check, references	1	55	0	1	0	0	1	1
285	-94	Only four stars and no references.	1	32	1	0	1	0	1	1
286	35	The review says he is sometimes late and that may conflict with what I need.	0	43	0	0	0	1	1	0
287	0	i would give him a chance	0	36	0	0	0	0	1	0
288	30	Only 13 reviews is not a lot of information	0	29	0	1	1	0	1	0
289	-100	The lack of references would scare me away	0	27	1	1	0	0	1	1
290	31	Being late is difficult to make plans that others count on you for.	1	38	0	0	1	1	1	0
291	86	He has 4 out of 5 stars out of 13 reviews. I would trust him with my dog.	0	50	0	1	0	0	1	0
292	-46	It could be an oversight but since John did not enable reference feature I am not sure what I am getting.	1	48	1	1	1	1	1	1
293	35	Not sure did not like that the reference feature was not enabled. It would solitify the reviews.	0	46	1	1	0	0	1	1
294	-30	I would like to know the reference info.	1	40	1	1	1	0	1	1
295	-33	He ha s a 4 start out of five rating. Why not 5?	0	52	1	0	1	0	1	0
296	54	I would lean towards hiring him, because I can empathize with being stuck in a situation where your only available reference is likely to defame your character; I'm currently in employment litigation with my former employer, where my employment ended following a prolonged period of retaliatory harassment.	1	42	1	1	1	0	1	1
297	34	I may hire this man, but I would like to see some references first, and talk to some former clients.	0	55	1	1	0	1	1	1
298	70	Background check is important	1	39	0	0	1	0	0	0
299	62	Four stars and thirteen reviews	1	30	1	0	0	0	0	0
300	29	4/5 stars is just okay in my opinion, but if I was desperate I would hire him.	1	28	1	1	1	1	1	0
301	35	I would want to know more in text form so I can compare and contrast.	1	29	0	1	1	0	1	0
302	-50	13 reviews is kind of a small sample. No references is worrisome and a issue for me.	1	51	1	1	1	1	1	1
303	31	Custom requirements met.	1	33	0	1	1	1	1	0
304	67	4 stars and he has evening availability / background check	1	39	1	0	1	1	0	0
305	55	I would want a good reference provided. I would likely have asked Google for information to contact this person directly.	0	51	1	1	0	1	1	1
306	-65	I don't know enough about him. This person would be coming into my home.	0	47	1	1	1	0	0	0
307	63	He has good reviews generally, but the lateness could be an issue.	0	31	0	1	1	0	1	0
308	66	Looks reasonable and has good review rating	0	38	0	0	1	0	0	0
309	67	He's a walker it doesn't take a degree to walk a dog.	1	62	0	0	1	0	0	0
310	68	I would want to find someone who is on time.	0	59	0	1	0	1	1	0
311	34	I might based on the reviews he got on google. Most people won't enable the reference part unless asked.	0	40	1	1	0	0	1	1
312	32	It looks like I need to check the references manually. If they are unavailable then would not hire the guy.	1	47	1	1	1	1	1	1
313	41	He seems professional but being late could cause problems.	1	72	0	1	0	0	1	0
314	65	Hes got 4 out of 5 stars but no references	1	29	1	0	0	0	1	1
315	38	He looks like he could do the job, but want to see if there are better options first.	1	24	1	0	1	0	1	0
316	3	Need to check references.	0	64	1	1	0	0	1	1
317	-35	I don't like the fact that he only has 13 reviews. I also am wary of the fact that he always shows up late especially when I need to be somewhere because I am working late. I can't afford that to happen to me.	1	18	0	0	0	1	0	0
318	64	BEING A LITTLE LATE DOESNT BOTHER ME	0	67	0	1	1	0	1	0
319	-73	no available references	0	51	1	1	1	1	1	1
320	67	Apart from the fact the he is occasionally late, he is good with dogs and they like him, I will rather hire someone who is late than to hire someone who is not good with dogs.	0	40	0	0	1	1	1	0
321	-100	no references and 4 out of 5 stars is not acceptable for taking care of my dog	0	51	1	1	1	0	1	1
322	2	sometimes he is late, I don't like people not punctual	0	39	0	1	1	1	1	0
323	61	i would be more comfortable if he had a reference but otherwise sounds like a good fit.	0	39	1	1	0	0	0	1
324	65	Everything sounds good minus the occasionally late part.	0	32	0	1	0	0	1	0
325	-40	i dont like they way they handedl the issue	1	35	0	1	1	1	0	0
326	-59	Without references, I doubt I'd hire him. What's he hiding by disabling that feature?	0	45	1	1	0	1	1	1
327	40	He seems reputable and professional.	0	39	0	0	1	0	0	0
328	32	He received four out of five stars, which makes me inclined to hire him, but I am concerned that he did not enable the reference feature. I would likely look for someone else and if I couldn't find anyone more promising, I would hire him.	0	45	1	1	1	1	1	1
329	1	I am undecided; he only has 13 reviews and he is sometimes late.	0	39	0	0	0	0	0	0
330	26	Since it was posted that he is late, I would look for someone who may not have that complaint, but would still consider him because of how high his score was even with the complaint	0	33	0	0	0	0	1	0
331	61	He has a background check and is available when i work late/evenings and need someone to walk my dog	0	25	1	0	1	0	0	0
332	67	he seems good and has references.. being late sometimes is ok	0	49	0	1	0	0	1	1
333	-35	I feel that the dog walker doesn't have enough reviews to let me know if the 4 stars is truly good. Also, I don't like that his most recent review says he is sometimes late.	0	29	0	1	1	0	1	0
334	37	he is in the area and he has 4 out of 5 stars	0	35	0	1	0	0	0	0
335	61	Because he seems like a good fit for my needs.	1	34	0	1	0	0	1	0
336	58	He has good relations with the dog but is late occassionally	1	25	0	1	1	0	1	0
337	-97	I want to see those references. If he has disables them then he will be no hire of mine.	0	35	1	0	1	0	1	1
338	-23	only has 4 stars, not 5, and he is late some times.	0	58	0	1	0	0	1	0
339	66	I say moderately likely because he has a rating of 4/5 stars so their may have been some bad experiences. Also, he has no references which is sketchy.	1	20	1	1	0	1	1	1
340	34	He has a background check but no references.	0	30	1	1	1	0	1	1
341	-3	He has not enabled the customer references feature.	0	69	1	0	0	0	0	1
342	20	I might hire him since he seems nice and has pretty acceptable ratings, but his being late is the only thing that's holding me back.	1	28	0	0	1	0	0	0
343	39	He seems nice but might be unreliable.	1	52	0	0	1	1	1	0
344	-64	I wouldnt hire someone that removed their references.	0	29	1	1	1	0	0	1
345	27	I think the profile looks well rated and professional, but the word "extrordinaire" is a little weird.	1	32	1	0	0	0	0	0
346	-34	I'm a punctual person, so I'm not a fan of people being late. Surely, there are more dog walkers in the area that I may be able to use.	1	28	0	0	1	1	0	0
347	66	I would hire but the being late would make me nervous if i was in a rush	1	30	0	1	0	0	1	0
348	68	I like the 4 star rating, and the evening availability. But the most important, is that he has had a background check done.	0	59	1	0	0	1	1	0
349	37	The reference stated that he is nice and trustworthy but I am not sure because he is not that punctual. I am not sure if he is reliable.	0	39	0	1	1	1	1	1
350	44	it started off great 4.5 out of 5 starts. but he doesnt allow reference checks	0	49	1	1	0	0	1	1
351	11	If I could find someone better I would.	0	39	0	0	0	1	1	0
352	-67	I would prefer someone who had enables references	1	56	1	1	1	0	1	1
353	-34	I don't like when people are late to either work or appointments.	0	46	0	0	1	0	1	0
354	35	His reviews are good but not great	0	25	0	1	0	0	1	0
355	-54	I don't trust AI. I would do my own search of a person.	1	26	1	1	1	1	1	0
356	-64	He doesnt look very trustworthy and I dont think its that hard to get five stars at dog walking so someone must have had a problem with him at some point	0	22	1	0	1	1	0	0
357	28	Who has time to read references and most of them are from friends. His rating is great for a dog walker.	0	30	1	1	1	1	1	1
358	33	John Smith sounds like a great dog walker based on his number of positive reviews and a high rating, however I'm slightly concerned that he has disabled the ability for people to check his references.	0	35	1	1	0	0	1	1
359	-29	i couldnt get anyone to reference his ablity	0	23	1	1	1	0	1	1
360	29	He got 4 stars but only 13 reviews	0	31	1	0	0	0	1	0
361	34	He seems like he does a good job. Being a bit late isn't too much of an issue in this case.	1	32	0	0	0	0	1	0
362	27	John Smith didn't enable the reference feature, makes me a little leary of what the references said.	0	58	1	1	1	1	1	1
363	44	He seems like a decent guy. Being late occasionally hopefully won't be a big problem.	0	33	0	1	1	0	1	0
364	-97	Because of only 13 references, they have a 4 out of 5 star rating and the ratings are hidden. Can't trust just anyone with a dog	0	59	1	1	1	1	0	1
365	66	He looks trustworthy and the review is positive on the most important element--that the dog seemed to like him.	0	53	0	0	1	1	0	0
366	-31	He hasn't allowed for what would be one of the most important feature of the listings.	0	45	1	1	0	0	1	0
367	-24	I do not like people being late.	0	41	0	0	0	1	0	0
368	-63	It seems like John Smith may be qualified, but he doesn't have a ton of reviews. He also doesn't know how to share his references, so that doesn't seem professional. I would want to be able to read or hear all of his references to see if he's qualified.	0	39	1	1	1	1	1	1
369	52	He has good reviews. I could live with him being a little late.	0	47	0	1	0	0	1	0
370	33	Don't need my dog peeing in the house because someone is late.	0	30	0	0	1	0	0	0
371	17	Looks like a friendly individual.	0	45	0	0	1	1	1	0
372	28	Being on time is crucial for people that I hire.	1	28	0	0	1	1	1	0
373	37	He has 4 stars with 13 reviews but I can't see the references because they are disabled. I'm on the fence about hiring him.	0	45	1	0	1	1	1	1
374	-70	He only has 4 out of 5 stars and the review I see is tepid at best. If I had to base my opinion on what I see here, I would look for someone better. Being late isn't the worst, but I prefer someone on time	0	54	0	0	1	1	1	1
375	27	Four stars is okay, but not the best and he doesn't allow customer references.	0	28	1	0	1	0	1	1
376	35	He has good reviews and is available when I need him but a little hesitant due to tendency to be late.	0	48	0	1	0	0	1	0
377	-36	He didn't allow for references	0	48	1	1	1	1	1	1
378	82	google says good things about john smith the only negative is that he did not enable references but it could have been an over site on his part	0	66	1	1	0	0	1	1
379	32	He is a good candidate based on reviews, but because of the lateness that took some points off for me.	0	22	0	1	1	0	1	0
380	52	Seems professional enough.	1	32	0	0	0	0	1	0
381	67	Seem petty good seem nice don't mine being late it's happen's dog like him be easy for my dog.	0	25	0	1	0	0	1	0
382	33	I would prefer to see references	0	48	1	0	1	0	1	1
383	-63	I would prefer to find someone with a higher rating.	1	34	1	0	1	1	1	1
384	-41	I don't like people being late.	0	27	0	1	0	1	1	0
385	-34	The reference mentioned that John Smith occasionally ran late. This is not a quality I want in a dog walker.	1	52	0	1	1	1	1	1
386	37	he has four star rating and 13 reviews	1	31	0	0	1	1	0	0
387	48	I would want to check the reviews, but he has a good rating and a background check.	0	35	1	0	0	0	1	0
388	31	He is available the times need but occasionally late so would need to speak with him and address that first	0	45	0	1	0	0	1	0
389	-41	Even though he covers in the evenings when I'd be at work, him being occasionally late is something that'd turn me away from hiring him.	1	23	0	0	0	1	0	0
390	66	I'd want to check the reviews to see what the reason for the 4/5 stars instead of 5/5 is, but otherwise I would be willing to hire him. He's available at good times and he's had a background check, which makes him seem reliable.	0	25	1	0	0	0	1	0
391	-31	Punctuality is important to me	0	27	0	0	1	1	1	0
392	31	With just the view of this one customer it is hard to make a valid decision. However, being late isn't a deal breaker but it isn't ideal. I'd look for someone different but put him on the list of maybes.	0	41	0	0	0	1	1	0
393	-34	I wonder if it was just an oversight for John Smith to not enable the Reference section on his account or if he actually has something to hide or was unable to find a good reference. I would have to look into this person further but based on just this info, I would not hire him.	0	50	1	1	0	0	1	1
394	-48	He only has 13 reviews and did not allow for references so thats what makes me a hit leery. Otherwise, the reviews seem moderately satisfactory	0	27	1	0	0	1	1	1
395	35	He met all of the requirements with exception to having his references available.	1	32	1	1	0	0	1	1
396	65	He only had 4 stars out of 5. I would want a few more references before making my decision. If the only problem is that he is late, I could probably work around that but would need to know how late he can be and that is the only complaint.	0	42	0	1	0	0	1	1
397	75	Based on his ratings	1	28	0	0	1	0	1	0
398	58	He seems fairl reliable and has good reviews. He is available when I need him, and the reference read indicates the dog likes him.	0	66	0	1	0	0	1	1
399	35	He has only 4/5 stars and no information on the number of reviews. Showing up late isn't a good trait. I would feel hesitant about hiring this person.	0	36	0	0	0	0	0	0
400	78	If the dog is happy with John, and it seems to be after the one reference, I would be willing to give the guy a shot with my own dog and see how it goes. Being late is not nearly a deal breaker in this regard.	1	31	0	1	1	0	1	1
401	68	HAS GOOD REVIEWS AND A BACKGROUND CHECK IS AVAILABLE AS WELL	1	27	0	0	1	0	0	0
402	31	he has enabled references and only has 4 stars	1	57	1	0	1	1	1	1
403	-1	Profile is vague and review not outstanding	0	43	0	0	1	1	1	0
404	32	The reference mentioned that he was sometimes late and I didn't hear anything about passing a background check. I would be hesitant to hire him.	0	36	0	1	1	0	1	1
405	-65	He did not enable the reference system and it makes me wonder why he didn't and if he would have bad references if he had.	1	30	1	1	0	0	1	1
406	53	He has a background check. High reviews and references.	1	43	0	1	1	1	1	1
407	83	He appears to have decent hours and decent reviews.	1	28	1	0	1	0	1	0
408	-92	He doesn't have references.	0	43	1	0	1	0	1	1
409	22	He has 4 out of 5 stars reviews are is available in the evenings. He did not enable reviews.	0	25	1	1	1	1	1	0
410	35	I don't like people who are late.	0	67	0	0	0	0	1	0
411	66	John Smith had references and 4 out of 5 stars.	1	46	1	1	0	0	1	1
412	65	He has good reviews and is available in the evenings	0	37	1	0	1	1	0	0
413	-35	I don't appreciate people who aren't punctual and making my dog wait longer to go to the bathroom is not ideal	0	54	0	0	1	0	1	0
414	-30	I am very protective of my dog and do not like that he is unrealiable I want the best	0	25	0	1	0	0	1	0
415	65	John Smith sounds like he would be a good fit for what I need. He has good reviews and references, and I would give him a chance even though it was reported that he was not punctual.	0	33	0	1	1	0	1	1
416	-36	I don't have enough information on him.	1	34	1	0	0	0	1	0
417	-32	Less than 5 stars, and has disabled customer references feature	0	29	1	0	1	1	1	1
418	29	Although he may be occasionally late, his other attributes with dogs seem promising.	1	26	0	0	1	1	1	0
419	62	John Reviews are 4 out of 5 which means he is a great person to choose.	1	43	0	1	1	0	1	0
420	29	Available for evenings, decent star rating	1	32	1	0	1	0	1	0
421	30	He has a high rating and is available when I need him	0	28	1	0	0	0	1	0
422	49	I based it on his reviews, which were better than average.	1	65	1	0	0	1	1	0
423	68	I'd like to try him out first before we get into a regular relationship.	1	32	0	0	1	0	1	0
424	35	Everything sounds good, but I would prefer somone who is nearly always on time.	1	32	0	0	0	0	0	1
425	67	i trust google pros review	1	38	0	1	1	0	1	0
426	65	I like that John Smith had 4 out of 5 stars.	1	61	0	1	1	0	1	0
427	27	I would debate it because he has a 4 star rating but it bothers me does not enable customer references.	0	37	1	0	0	0	1	1
428	-100	If he doesn't want his references heard than he must be hiding something.	0	50	1	1	0	0	1	1
429	30	i dont have a dog, but he seems good	1	22	0	0	0	0	0	0
430	-51	I'm not going to select my first choice without digging further.	0	26	0	1	0	0	1	0
431	67	I feel like it came back with what I really needed. I feel like it has some really good options. Reference and it sounds like it works. Even though they are a little late sometimes.	1	31	0	1	1	0	1	0
432	53	I like that he has good reviews and references available, but I would be slightly concerned about his being late.	0	30	0	1	0	0	1	1
433	31	because he has good reviews and good refrences.	0	35	0	1	1	0	1	0
434	-100	He looks creepy. Like he might molest children. Also, I would put my dog in the backyard and walk him in the evening when I got home.	1	37	1	0	0	0	1	0
435	-20	Because he is occasionally late	0	38	0	1	1	0	1	0
436	63	he seems qualified and has a good rating	1	31	1	0	0	0	1	0
437	28	He's had a background check, but doesn't have references	0	36	1	0	1	0	1	1
438	64	he has a 4 star rating so that is pretty good so might hire him if interview would go well and if his reviews are good.	0	40	1	0	0	1	1	0
439	-1	I am really not sure if I would hire him or not.	0	38	0	0	0	0	0	0
440	67	Seems reliable.	1	45	0	0	1	1	0	0
441	67	evening availability which is hard to find and background check	0	23	1	0	1	0	1	0
442	-100	Because the poster remarked that he was often late.	0	32	0	0	1	1	0	0
443	-35	I would want to know more about John Smith before I trusted him with my dog. Why didn't he enable references? Why does he have 4 stars? I would want to see what other reviewers said.	0	43	1	0	1	1	1	1
444	66	He meets the requirements and has good reviews.	0	49	0	1	0	1	1	0
445	39	He has positive reviews, and seems to have enough work to not need references. His availability matches my needs as well.	1	28	1	0	1	0	1	1
446	33	I would be cautious of hiring a guy and being late would concern me.	0	37	0	0	1	1	0	0
447	62	meets all criteria and seems vetted already.	1	38	1	1	1	1	1	0
448	88	he has a good rating and is available in the evening	0	54	0	0	0	0	0	0
449	-1	The dog walker only has 4 out of 5 stars based on 13 reviews. I feel like this is a low number of stars. If he had many more reviews, I would be more likely to hire him, or if he allowed for references. I would probably continue to look for other dog walkers before deciding if he was the best available.	0	32	1	1	1	1	1	1
450	-2	I would have to talk to him more in person to see if he would be the perfect fit and the occasionally late might be a downside but if he's a good dog walker that's a plus as well.	0	34	0	0	0	1	0	0
451	64	I would like to hire him because he has good reviews overall, but the fact that he is sometimes late makes me a little concerned.	1	33	0	1	0	0	1	0
452	-33	The fact that if one does not want to share references they may have a reason other than privacy. This person is already concerned about their dog	1	69	1	1	1	0	1	1
453	-93	My dog may be anxious around other people, that explains his behaviour before.	0	33	1	0	1	1	0	0
454	41	Hes a professional and evening availability.	1	23	1	1	1	0	0	0
455	33	John Smith seems like a good dog walker but since he can be late, that lowered my rating to slightly likely.	1	60	0	1	1	0	1	0
456	57	he sounds like a good match and if he is a little late I don' think that it will impact the dog that much	1	47	0	0	1	0	1	0
457	94	he met my criteria	1	29	1	1	0	0	0	0
458	63	John has great reviews. John is also available in the evening and has had a background check.	0	42	1	0	0	0	1	0
459	34	He has disabled the customer reference feature and has four stars.	1	42	1	0	0	0	1	1
460	32	The response of "Oh, okay" along with the tone in the user's voice suggests he did not like the idea that John, the dog walker, was occasionally late.	1	27	0	1	0	0	1	0
461	49	4 stars means he does a good job.	1	54	1	0	1	0	0	0
462	33	He seems to be a decent candidate because he has four star reviews.	0	25	0	1	0	0	1	0
463	37	Being late would weigh heavily with me as it's in the evening and the dog would be waiting and maybe would make a mess before he got there.	0	71	0	0	0	0	0	0
464	30	Given only one reference, specifically with the mention of being "occasionally late" I would want to hear or read other references, hence the slightly likely choice.	1	50	0	1	1	0	1	1
465	-36	I would not want someone late	1	30	0	1	0	1	1	0
466	63	He seems like a good worker and good with dogs.	0	45	0	1	1	0	1	0
467	32	He has references and has a good rating, but I don't like that he didn't let you listen to the reference.	0	38	1	1	1	1	0	1
468	-52	I'd like some references	0	42	1	1	1	1	1	1
469	61	because he is late and it cold mean anything for future reasons and personal reasons	0	66	0	1	0	0	1	0
470	62	they passed the ackground check, 4 out of 5 stars and is available in evening and the reference was good	0	39	0	1	1	0	1	1
471	85	He got good reviews.	0	33	0	0	1	0	1	0
472	-74	He doesn't want people to see his references.	0	44	1	1	1	0	1	1
473	-35	He has 4/5 stars out of only 13 reviews, which I would want to see a bit higher for that small amount of reviews and he has not enabled customer references. I would prefer that someone had actual customer references on their profile.	0	34	1	0	1	1	1	1
474	-95	Because John Smith did not enable for the reference to be read out to potential recruiters	0	40	1	1	1	0	0	1
475	65	I am a little concerned that he is occasionally late.	0	70	0	0	1	1	1	0
476	62	Being late doesn't concern me, as long as he shows up. He seems to have good reviews and meets my requirements.	0	51	0	0	1	1	0	0
477	-65	John Smith did not enable the reference feature for his account, which is suspect.	0	27	1	1	1	0	1	1
478	38	I would look into some more information before making my decision as whether or not to hire him I would also need to see how he was with my dog.	0	25	1	0	0	0	0	0
479	66	References available, 4 stars out of 5, being late occasionally is not good.	0	60	0	1	0	1	1	0
480	66	The four-star rating is a good incentive.	1	29	1	0	0	0	1	0
481	-34	John Smith didn't enable the references.	0	47	1	1	1	1	1	1
482	32	John shows a little bit of unreliability	0	41	0	1	1	0	1	0
483	53	He may be occasionally late.	1	53	0	1	1	1	1	0
484	64	Star rating and review	0	59	0	1	1	1	1	0
485	65	John Smith had a high rating and good credentials	1	47	0	1	0	0	1	0
486	65	He is occasionally late; that is something I don't like about him.	0	56	0	1	1	0	1	0
487	4	I would have wanted to hear a reference from John Smith but since he did not enable this feature, It's unlikely I'll hire him. I would need a review first before trusting that he would do a good job.	0	20	1	1	0	0	1	1
488	38	His reviews are mostly positive	1	28	0	0	0	0	0	0
489	22	I've never been a professional dog walker, but unless google rounds down to 4 out of 5 stars, it seems like there might be a problem with him. Why would anyone give less than 5 stars if they're on good terms with him?	0	39	1	1	1	0	1	0
490	35	I put slightly likely because being on time is important and a reference said he was late.	0	29	0	1	0	0	1	1
491	100	He is available in the evenings and has a background check. If he was a little late that wouldnt make a difference to me	0	51	0	0	1	0	0	0
492	33	he fits my needs and seems like a decent person	1	29	1	0	1	1	1	0
493	-1	because I would still have to see candidate face to face.	1	53	0	1	0	0	1	0
494	-27	I would like to see references and he only has four stars. I'd read the reviews, but right now all I can say is that I would not hire until I had more information.	0	34	1	0	1	0	1	1
495	66	based on the google reviews	0	36	0	1	1	1	1	0
496	-41	I want someone who is punctual.	1	46	0	1	0	0	1	0
497	-37	No references could be heard.	0	63	1	1	0	0	1	1
498	62	I don't see much of a reason not to, obviously I'd like to inquire further and speak to him.	1	20	1	0	0	0	1	0
499	-1	There weren't many reviews, and also he didn't enable references to his service(which could just be an oversight by him), but the few reviews he had were good, so I would probably contact him and ask if he could provide references before I hired him.	1	35	1	1	0	0	1	1
500	39	I would need to talk to him first, and find out the reasons for him being late.	0	43	0	1	0	0	1	0
501	63	They seem to have good reviews and are able to do it at the time needed but i would look through other candidates as well	1	22	1	1	0	0	1	0
502	34	I'm concerned about him being late.	0	61	0	1	0	0	1	0
503	67	he has good reviews	0	29	0	1	0	0	1	0
504	33	He sounds good but he is late on occasion, and that could be a problem for me.	1	59	0	1	0	1	1	0
505	78	He passed a background check and knows how to handle dogs. I would want someone reliable and so long as he showed up close to the scheduled time I would be fine with that.	0	52	0	1	0	0	1	0
506	63	he has already a background check and he is available in the evening which i need the most.	0	33	1	0	1	1	1	0
507	64	A four out of five star rating is pretty good, however there are only 13 reviews. I would like to talk with him before fully committing to hiring him.	0	30	0	0	0	0	1	0
508	29	His background has been checked, has good reviews and is available during the evening	0	54	1	0	0	0	1	0
509	-63	Occasionally late	0	24	0	0	1	1	1	0
510	40	I choose slightly due to John is sometimes late and that's not good especially if a person need to be at their job early.	0	45	0	0	0	0	1	0
511	32	I do not like the fact that he is occasionally late.	0	23	0	0	1	0	0	0
512	34	I'd like to read the reviews first	0	24	1	0	0	0	1	0
513	-34	I would want to check references to make sure my furbaby is in excellent hands.	0	41	1	1	0	0	1	1
514	31	if he is late it could cause problems	1	44	0	0	0	0	0	0
515	-34	The reference indicated that he's occasionally late.	1	50	0	0	1	1	1	1
516	-96	4/5 stars is nowhere near good enough to walk my pet.	0	28	0	1	1	0	1	0
517	64	because of the background check	0	30	1	0	0	0	1	0
518	32	lateness indicates unprofessional behavior. punctuality is a sign of respect for your client.	1	41	0	0	1	0	1	0
519	2	i might see someone better to hire	0	39	1	0	1	0	0	0
520	68	Has a nice friendly face.	0	36	1	0	1	1	0	0
521	34	He is late sometimes, so have to think about it.	0	49	0	0	1	0	1	0
522	33	he is sometimes late. My dog is already home a long time.	0	28	0	0	1	1	0	0
523	-67	Found it odd that John Smith did not enable the reference feature so I was unable to attain any references for him.	0	32	1	1	0	0	1	1
524	65	Being a little late isn't too big of a deal for me as long as my dog would like him.	0	26	0	0	0	1	0	0
525	-35	Because there are no references on this account to vouch for him as a person or his ability to be a dog walker.	0	36	1	0	0	0	1	1
526	56	He needs to be on time, especially if I need to be somewhere. Puctuality is important.	0	63	0	1	1	0	1	0
527	-41	I would rather hire someone who had more than thirteen reviews.	0	38	1	0	0	0	1	0
528	-36	Its interesting that he hasnt enabled the references portion on his account. Makes you wonder if he has something to hide or not. I would def talk with him and add him to a list of potential candidates and ask him for references personally.	0	36	1	1	0	0	1	1
529	72	DOG WALKER	0	38	0	0	1	0	1	0
530	34	no references	1	59	1	0	0	0	1	1
531	-67	13 ratings is not very many, and if I cannot see why someone did not give him 5 stars I do not want to risk it.	0	21	1	1	0	1	1	0
532	48	I like John has good reviews, but the fact that he's late sometimes i might keep looking.	0	32	0	1	0	0	1	0
533	68	He has almost 5 stars and a background check.	0	21	1	0	0	1	1	0
534	36	He has no customer references.	0	47	1	0	0	0	1	1
535	68	He has good availability and has had a background check done.	0	63	0	0	1	1	1	0
536	-18	He has good reviews but I'm hesitant that I can't access any of his references.	1	23	1	1	1	0	1	1
537	-37	Because John Smith did not allow access to his references.	1	41	1	1	0	0	1	1
538	-100	no references	1	77	1	0	1	0	1	1
539	55	He had a good review	0	27	0	1	0	0	1	0
540	-31	He did not enable the reference feature for his account. I need to hear what other people have to say aobut hhim, since he has only 4 out of 5 stars.	0	60	1	1	0	0	1	1
541	-100	The provider did not enable the reference check aspect.	1	43	1	1	1	1	1	1
542	-33	His rating was 4 out of 5 and is occassionally late. I would want a higher rating and someone who arrives promptly.	0	55	0	1	1	1	1	0
543	60	He has 4 out of 5 stars on his account and has more than one review so that means he has pretty good ratings.	0	24	1	0	1	1	1	0
544	67	He seems ok. The occasional lateness wouldn't usually bother me.	1	68	0	1	0	0	1	0
545	64	He has a pretty good rating and his reference meets my expectations well enough.	1	25	0	1	0	1	1	1
546	26	I do not like the fact that he is sometimes late. It seems he doesn't take his job seriously.	1	37	0	0	1	1	0	0
547	-30	I don't like that he doesn't let people leave reviews. That makes me think he is hiding something.	0	35	1	0	0	1	1	0
548	39	Because John Smith can be very unpunctual.	1	22	0	1	1	0	1	0
549	-32	I want to hear the reference	0	35	1	1	0	0	1	1
550	4	I would need to know more about him.	0	27	0	0	0	0	1	0
551	65	doesnt matter if hes slightly late as long as he does the job	0	43	0	0	0	0	0	0
552	-67	He doesn't have very many reviews, and he hasn't enabled his references so I can hear or view them.	0	45	1	1	1	0	1	1
553	-56	Being late is unacceptable.	0	44	0	0	1	1	0	0
554	75	He has lots of reviews	0	37	1	1	1	0	1	0
555	53	seems more likely	1	26	0	0	1	0	1	0
556	34	not enough reviews	0	34	1	1	1	1	0	0
557	54	he had good reviews but no references	0	54	1	1	0	1	1	1
558	-77	There are no customer reviews.	0	31	1	0	1	1	1	0
559	-34	John Smith not enabling the reference feature leads me to believe that perhaps his references are not the best.	0	37	1	1	1	0	1	1
560	-1	It sounded good until the reference part was off	0	26	1	1	0	0	1	1
561	33	In general he seems good, but a few things give me pause: the low number of reviews his four star rating is based on, and the fact that he has not enabled customer references.	0	37	1	0	1	0	1	1
562	-71	guy is late	0	35	0	1	0	0	1	0
563	100	He has good reviews and references. Not worries about him being a little late.	0	29	0	1	0	1	1	1
564	43	I think it would be more if the references feature was enable.	1	50	1	0	1	1	1	1
565	63	Barring the references being turned off, the has a good rating of satisfaction and is available.	0	63	1	1	1	0	1	1
566	53	This person's rating is good and he passed background check and he has evening availablity	0	45	0	0	1	1	0	0
567	65	My dog can hold it, so a little late is not a problem. More concerned with the fact that he is nice and dogs like him.	1	39	0	0	1	1	1	0
568	-23	He is occasionally late. I am a little bit concern about this.	0	39	0	0	1	1	0	0
569	51	Because he has 4 out of 5 stars from 13 people - there are references, but he may not have known to enable the reference check feature on Google Pro. I would want to speak with him first. Plus I am not a fan of stranger reviews, I prefer to make my own judgements.	0	49	1	1	1	1	1	1
570	-33	I CAN'T ALWAYS TRUST THE INTERNET	1	33	1	1	0	0	0	0
571	-66	The answers are cold and inhumane. I would rather do my own research and not have to interface with a robot	1	53	0	1	0	0	1	0
572	-67	customer references not enabled	1	76	1	0	1	0	1	1
573	35	I think he has a high number of starts and reasonable amount of reviews.	0	30	1	0	1	0	0	0
574	-40	Because John is late at times. I would need someone more dependable.	0	75	0	0	0	0	1	0
575	68	I don't mind that he is occasionally late. I would like to ready one or two more references tho.	0	30	0	1	1	1	1	1
576	63	I like that he has 4 stars and that he is "nice." I'd want to know how late he is occasionally. Five minutes would be fine. Anything longer than that, not so much.	0	60	0	0	1	0	0	0
577	-51	he is unwilling to provide feedback from current or former clients.	0	57	1	0	0	0	0	0
578	58	the references are good	1	30	0	1	1	1	1	1
579	-34	4 stars at of 5 would be a little offputting; the review that is late wouldn't sit well.	0	37	0	0	1	1	1	0
580	-32	He has no references	0	47	1	1	1	0	1	1
581	90	4/5 stars is consistently good from 13 reviews.	1	28	0	1	0	0	0	0
582	100	Looks like a nice guy from a good family	1	35	1	0	0	0	0	0
583	34	Had the reference feature been enabled , I would have been even more likely to book him.	0	48	1	0	0	0	1	1
584	33	He seems fine but I would not like that he is sometimes late	0	25	0	0	0	0	1	0
585	85	he passed a background check and has good reviews.	1	32	1	0	0	0	0	0
586	-67	Because I cannot access his reference and information. He might be hiding something.	1	23	1	1	1	0	1	1
587	72	Because he doesn't have 5 stars which would tell me someone was not happy with the service he provided.	0	49	1	0	0	0	1	0
588	0	I could go either way I suppose.	1	44	1	0	1	1	0	0
589	32	Not checking the reference feature could have just been an oversight on John's behalf. Sometimes those settings are easy to overlook. It could also mean he is trying to hide something, but for a dog walking service, I would think it unlikely.	1	41	1	1	1	1	1	1
590	13	I don't want my dog possibly going to the bathroom on the floor	0	33	0	0	1	1	0	0
591	-29	I need references and they weren't provided for this candidate	0	24	1	1	1	1	1	1
592	65	I simply went with my first impression	1	36	0	0	1	0	0	0
593	100	I trust google to find me a dog walker.	0	26	0	1	0	1	0	0
594	-32	I would keep looking for someone who had a more positive review, I would not want him to be late.	0	46	0	0	0	1	0	0
595	29	it is a start, need more research	0	44	0	1	1	1	1	0
596	61	Four stars out of 13 reviews is pretty good.	1	45	0	0	1	1	1	0
597	-100	He has not enabled his customer reference feature. What may he be hiding?	0	57	1	0	0	0	1	1
598	50	He has 4 out of 5 stars and references.	0	30	1	1	1	0	1	1
599	-34	did not have any references	1	67	1	1	0	0	1	1
600	-100	Don't have dog's but for those who do, I'd say moderately likely.	1	52	0	0	0	0	1	0
601	-33	I think that, like the narrator here, I would also like to hear John Smith's references so I know that he is a good dog walker and has a good rapport with his clients.	0	28	1	1	1	0	1	1
602	34	The picture looks fake	0	36	0	0	0	1	0	0
603	2	Because he did not have a reference available, I would not hire him.	0	62	1	1	0	1	1	1
604	35	He passed all the criteria and has references plus a 4 star rating, but I do not like that I cannot see the references despite having 4 out of 5 stars.	0	31	1	1	0	0	1	1
605	-1	He doesn't have any references and just 13 reviews	0	28	1	0	0	0	1	1
606	2	I would 1st need to meet him and see how my dog reacts to him. Then I may take a chance on hiring him.	0	40	1	0	0	0	1	0
607	33	he seems to be good with customers. but i really don't like it when people are late	0	26	0	0	1	0	0	0
608	74	He should have enable his references.	0	48	1	0	1	0	0	1
609	55	He sounds good. The main drawback is being late occasionally. If it's a few minutes, I don't think it will be a problem.	1	41	0	1	1	0	1	0
610	64	My only concern is he is occasionally late, otherwise I would hire him unconditionally.	1	56	0	0	0	0	1	0
611	-64	Due to the fact that there is no active reference settings	0	30	1	1	1	0	1	1
612	-68	I don't trust people I don't know, he would have had to work for someone I know personally	0	52	1	0	0	1	0	0
613	-53	13 reviews just isn't very many to go on. I'd need more feedback before I allow someone to be alone with my dog.	1	46	1	0	1	0	1	0
614	36	References that he is okay, but sometimes he is late.	1	24	0	1	1	1	1	0
615	42	Animals seem to like him and its a common saying that they are a good judge of character. I am okay with him being a few minutes late.	0	45	0	0	0	1	0	0
616	65	I'd be more surprised if a dog walker wasn't occasionally late. Dogs don't adhere to our time tables as often as we'd like.	1	38	0	0	0	0	0	0
617	37	He had a good star rating.	0	39	1	1	0	0	1	0
618	-65	The fact that the reference feature is turned off is kind of sketchy.	1	35	1	1	0	1	1	1
619	-35	Because it has been report he is late some time.	0	41	0	0	1	0	0	0
620	-3	I would like to do more research on the person before deciding.	0	31	0	1	1	0	1	0
621	62	I would likely hire him and just account for him possibly being late.	0	32	0	0	0	0	0	0
622	53	He meets the qualifications I had and has a pretty good star rating. Not enabling references could just have been an oversight on his part.	0	38	1	1	0	0	1	1
623	-21	I would probably not hire him because in the review its mentioned he is sometimes late and to be on time is a priority.	0	25	0	1	0	0	1	0
624	30	Even though John Smith did not supply references, he did have 13 reviews giving him a 4 out of 5 star rating. I probably would interview him.	0	66	1	1	1	0	1	1
625	-34	He has no references.	0	38	1	1	0	0	1	1
626	34	it helps to be able to have a background check, but i'd feel more comfortable to be able to see & check his references.	0	64	1	0	0	1	1	1
627	-67	Being in business means being on time. I don't even like one time for where he would be late especially if I had an appointment where I depended on this person to be on time.	1	70	0	0	0	1	1	0
628	-75	No references to contact directly and no background check	0	46	1	1	1	0	0	1
629	60	4 outta 5 stars for 13 reviews.	0	38	1	1	1	0	1	0
630	66	He only has 4 out of 5 stars and did not enable reference on his account	0	30	1	1	1	0	1	1
631	60	He has a good background check	1	31	0	0	0	0	0	0
632	30	Sounds reliable, but I would do more research	1	30	0	1	1	0	1	0
633	34	i would go online and read the reviews first.	0	36	1	1	1	1	0	0
634	-34	Only 13 reviews, wondering why theres only 4 stars and why he wouldnt let reviews be left	1	39	1	1	0	0	1	0
635	14	1	1	30	0	1	0	0	0	0
636	33	Only slightly likely because he only has 4 stars and I think I would prefer a female to go into my home in the evenings and get my dog.	0	40	1	0	1	1	0	1
637	-31	Although John has a good review and available at evening, but seem like he is late sometimes. I want someone always be on time for their job.	0	38	0	1	1	0	1	0
638	32	Between the reviews and availability, he makes a good candidate for what I'm looking for. However, due to John Smith turning off the "reference" feature, it puts me off as to why someone would do that if they have 4 out of 5 stars. Something feels off and my gut instinct thinks this is possibly a bad choice.	0	37	1	1	0	0	1	1
639	36	The review is pretty neutral/basic; can't base my decision on it alone. I also am a very time-sensitive person, so someone who runs late wouldn't work for me.	0	48	0	0	1	1	1	0
640	37	some times he is late	0	37	0	1	0	0	1	0
641	-83	He has disabled the references. He shows no references.	1	62	1	0	1	1	1	1
642	31	I have concern over his lateness based on the customer review.	0	29	0	0	0	0	1	0
643	-33	Him being late would make me distrust that he'd appear on time	0	30	0	1	1	0	1	0
644	70	John sounds like he would be good with my dog-the only problem is he is sometimes late	0	81	0	1	0	0	1	0
645	-30	I like the fact that he has a good rating but I am less likely to want to hire someone if they seem like they are hiding something. In this case John Smith seems to not want to share his references.	0	32	1	1	0	0	1	1
646	37	would have to meet this person and check more of his background	0	37	0	1	0	0	1	0
647	42	Seems professional enough, have to work on the tardiness though	0	26	0	0	0	0	1	0
648	36	He seems very professional and has credibility, and is human	0	20	0	1	0	0	1	0
649	67	he has reviews and references.	0	41	1	1	0	0	1	1
650	-37	Because I was not able to hear any of the references that he had.	0	59	1	1	0	0	1	1
651	37	Would like more than 13 reviews, and one person said occasionally late.	0	34	0	1	0	0	1	0
652	66	He seems to be a good guy but is late. Everyone gets late sometimes though.	1	26	0	0	1	0	0	0
653	66	Concerned about his occasional lateness but otherwise seems good.	1	74	0	0	1	0	1	0
654	35	I wonder why he didn't get 5 stars	0	72	1	0	1	0	0	0
655	-65	I prefer more reviews and a higher rating. He also didn't enable customer references to his account.	0	62	1	0	1	1	1	1
656	29	Reference said John is sometimes late	1	29	0	1	1	0	1	0
657	30	I like it that he has 4 stars from the 13 reviews and that it said the dog seems to like him. I am not crazy about the fact that he is occasionally late.	0	60	0	0	0	0	1	0
658	66	He seems pulled together, has 4 stars out of his 13 reviews and he has the availability I need.	0	24	1	0	1	0	1	0
659	70	He has 4 stars. That's good news.	1	32	1	0	1	0	0	0
660	64	He looks pleasant and my dog likes males. 4/13 rating is to be expected when there is only a limited number of customers. Like wise I appreciate the background check	0	45	1	0	1	1	1	0
661	-99	It appears that Mr. Smith is hiding his references	0	63	1	1	0	0	1	1
662	80	He has good reviews. He had a good reference except that he is occasionally late. I did not indicate a particular time, so being occasionally late shouldn't be a problem.	0	52	0	1	0	0	1	1
663	28	Has some positive reviews and in the profile it says he can be around when I need him	1	37	0	0	0	0	0	0
664	34	I don't want my dogs waiting at home when they need to be let out. I need someone to be there on time.	0	48	0	0	0	1	0	0
665	77	Overall he seems like he is a good candidate for the positions and will be on time and it would be okay if he was late sometimes	1	20	0	1	0	1	1	0
666	17	na	0	30	1	0	0	0	0	0
667	49	While his evening availability and willingness to undergo background check sounds promising, his 4 star review is not very appealing neither is the comment from a reviewer who mentioned about him being late	1	47	0	0	1	1	1	0
668	49	just want the dog to like him and him to do right by my dog but not excited about him not being on time	1	40	0	0	1	0	1	0
669	15	I don't like the fact that John is often late.	1	60	0	0	0	0	0	0
670	59	4 out of 5 stars is not the greatest rating	0	27	1	0	1	1	0	0
671	-61	Unless I could get a reference I wouldn't hire him, but I might try to contact him myself to see if he could provide a reference, then I would consider hiring him. But as it stands, probably not.	1	54	1	1	1	0	1	1
672	32	As long as he does what is required, I don't mind if he is too late.	1	30	0	0	1	1	0	0
673	-35	i couldn't hear a customer review - so i wouldn't hire this person	0	52	1	1	1	1	0	0
674	67	I would at least try him out to see if he was reliable	0	41	0	0	0	0	0	0
675	67	He has a 4 star review, he's available evenings and has a background check.	0	51	1	0	0	0	1	0
676	36	There is good information on there for me to do a background check of my own and he has good stats thus far.	1	37	1	0	1	0	0	0
677	-70	The reference mentioned that John Smith is "occasionally late" and it is important to me that people with appointments have a habit of being on time regularly.	0	45	0	1	1	0	1	1
678	58	I wonder why he only has 4 stars, and without him enabling customer references it's hard to figure that out. I aslo wonder why he hasn't enabled the feature.	0	26	1	0	0	0	1	1
679	68	I wouldn't just leave my dogs with anyone, they are part of my family. I would most moderately inquire his services after checking his references.	0	43	1	0	0	1	0	1
680	2	I would look further into hiring him but would be more hesitant since he doesn't have as many reviews as I'd like	0	26	0	1	0	1	1	0
681	-35	Google stated that John Smith is late sometimes so I would be unlikely to hire him for that reason.	1	36	0	1	1	0	1	0
682	60	He has a above average rating with background check.	1	32	1	0	1	0	1	0
683	-34	No references.	1	21	1	1	0	1	1	1
684	34	Being occasionally late makes me question whether I can rely on him.	0	44	0	0	1	1	0	0
685	-100	he did not enable the reference feature	0	61	1	1	1	1	0	1
686	34	John has the availability I need and a decent amount of reviews/stars but there is no reference available to review.	1	25	1	1	0	0	0	1
687	62	good rating	0	37	0	0	1	1	0	0
688	-100	i am paying for a service I need him to be on time	0	50	0	1	0	0	1	0
689	-63	I would want to be able to read/hear references before entrusting my pet to anyone.	0	64	1	1	0	0	1	1
690	33	Slightly likely because he only has four stars and sometimes late.	0	37	0	0	0	0	0	0
691	70	My dog wouldn't care if he is a bit late.	1	33	0	0	1	0	0	0
692	31	I would want to review all reviews & information on John Smith first.	0	47	0	1	0	0	1	0
693	-66	unable to read the references	1	25	1	1	1	0	0	1
694	33	I don't like the fact that he is occasionally late.	0	44	0	0	0	1	0	0
695	33	Though John Smith is a well liked dog walker, he is late from time to time. I understand every now and again but if there is a scheduled time in place, then I would expect the dog walker to follow those guide lines.	0	37	0	1	0	1	1	0
696	48	He is a decent person, but sometimes comes late.	1	45	0	1	1	0	1	0
697	-29	why does he have references disabled seems like he is hiding something	0	34	1	1	0	0	1	1
698	-28	no background check mentioned, and no references spoken. Rating was good though.	1	32	1	1	1	1	0	1
699	-37	He hasn't enabled customer references for his account. It's important to check references. Plus, he has less than a full 5 stars.	0	60	1	0	0	1	1	1
700	63	If you care about your job, you should be on time.	0	39	0	0	1	0	0	0
701	-67	He only has 4/5 stars. While this may seem high, it depends on how many reviews he has. He also has no references.	0	33	1	1	0	0	1	1
702	64	He has a good rating, but I don't like the fact he is occasionally late. Lacks dependability.	0	49	0	0	1	0	0	0
703	35	She doesnt say he is needed there at a specific	0	43	0	0	0	0	1	0
704	100	THE DOGS LIKE HIM IS VERY IMPORTANT TO ME	0	70	0	1	1	1	1	0
705	-33	I said slightly unlikely because even though he has 4 out of 5 stars and is available during the times that are needed, he has the reference feature disabled. To me that is a red flag and makes me feel like he is trying to hide something (bad references).	1	28	1	1	1	0	1	1
706	-33	due to ratings	1	39	1	0	1	0	1	0
707	29	He has a background check and some good reviews, but only a few.	1	43	1	0	1	1	1	0
708	-66	The review indicated he is occasionally late.	0	48	0	0	1	0	1	0
709	-33	I would need him to be on time	0	49	0	0	0	0	0	0
710	36	Everythings seems ok except for not having access to the references.	0	40	1	1	0	0	0	1
711	52	He seems perfectly adequate. Worst thing is he's sometimes late but aren't we all?	1	37	0	1	0	0	1	0
712	65	he is sometimes late which could be annoying	0	24	0	1	0	0	1	0
713	27	Would consider but since he is often late may look elsewhere	0	25	0	0	0	0	1	0
714	52	His lateness took away from my decision to hire him	0	31	0	1	0	0	1	0
715	59	The only bad thing about him is that he is occasionally late which I don't think is a big deal.	0	24	0	1	0	0	1	0
716	52	four stars based on several reviews	1	25	1	0	1	0	0	0
717	66	He's sometimes slightly late	1	54	0	1	1	1	0	0
718	62	Aside form being occasionally late, John seems well-qualified as a dog walker.	1	44	0	0	1	1	1	0
719	65	He has a good review rating. I don't care too much about references.	1	41	1	1	0	0	1	1
720	65	He seems good and I can understand being late, to me it's not a big deal	1	36	0	1	0	1	1	0
721	46	He seemed like a good worker and passed all qualifications.	1	28	0	0	0	0	1	0
722	-67	He's covering something up by not allowing customer references.	1	57	1	0	1	1	1	1
723	33	He seems good however being late may be a problem if I need him in a time crucial way.	1	49	0	0	1	1	0	0
724	-65	I might still give John a try, but I find it very strange that he does not have the reference feature enabled. The only reason I might still try him is that his rating was good.	1	39	1	1	1	0	1	1
725	-34	It says that he is occasionally late. That won't work if it happens even once.	0	40	0	0	1	0	0	0
726	-66	Because I would want to hire a 5 star reviewed dog walker. Anything less than 5 stars on Google Reviews I would regard as less than ideal.	1	41	1	0	1	0	0	0
727	0	I would want more information and/or to also review more candidates.	1	25	0	1	1	0	1	0
728	-100	He hasn't listed his availability or background check and looks like a douchebag.	0	38	1	0	0	0	1	0
729	63	He seems like a reputable provider.	0	40	0	1	0	0	1	0
730	67	Even though he might be late on occasion, he has 4 out of 5 stars. I would probably ask for a couple more references.	0	45	0	1	0	0	1	1
731	-53	Because the customer references was disabled.	1	31	1	0	1	1	1	1
732	50	It depends on how late he is, what his reason is for being late, and if the past reviewer is the type of person who can't be satisfied no matter what.	1	38	0	1	0	0	1	0
733	71	He has a 4 star review on his profile, and looks friendly.	1	34	1	0	0	0	1	0
734	-34	"Extraordinaire" does not impress.	1	52	1	0	0	1	0	0
735	31	I like what I heard about the reviews but I find it odd the references were disabled by John	1	33	1	1	1	1	1	1
736	11	decent rating	1	60	0	0	0	1	1	0
737	53	Sometimes late	1	38	0	0	1	0	0	0
738	65	4 stars is good but usually means he has several 4 and 5 star reviews but also means he has 1 or 2 low reviews. I want to see the low reviews.	1	50	1	0	1	0	0	0
739	-16	He is occasionally late and 4/5 stars from 13 reviews.	1	36	0	1	1	1	1	0
740	0	Is a possibility I will concerned of allowing a stranger even though he have good reviews on Google I could not trust him with my dog let alone giving him access to my space so he can walk my dog the days I cannot.	0	30	1	1	0	0	1	0
741	33	I think I'd want to see/hear more prospects before I make up my mind.	0	55	0	1	0	0	1	0
742	-68	John Smith has not enabled the references feature and does not look like someone who would have a dog-walking business.	1	45	1	0	0	0	1	1
743	35	He is nice so I am likely to hire him.	0	37	0	1	1	0	1	0
744	-100	Honestly, his photo creeps me out. I know his ratings are decent, but with only 13 reviews.	1	26	1	0	0	0	0	0
745	-32	john is late	1	29	0	1	1	1	1	0
746	-15	because he is occasionally late.	1	33	0	0	0	0	1	0
747	-40	I would not likely book John Smith because he disabled the references. Someone ethical or trustworthy would not disable the references. Even though John Smith has a 4 out of 5 rating, I do not trust that I can not read the references.	1	29	1	1	1	1	1	1
748	57	the four star review indicates he is good, and occasional lateness is no big deal.	1	41	0	0	1	1	0	0
749	-32	john smith although sounds like a good person, i am unable to check and verify his references so i more that likely would find someone else....	1	37	1	1	1	0	1	1
750	-37	Timeliness is important to me.	0	33	0	1	1	0	1	0
751	32	Looks friendly and has a backround check done.	0	56	1	0	1	0	1	0
752	65	He has a good rating and is available when I need him.	1	39	1	1	1	0	1	0
753	-100	Not giving any strangers access to my home.	1	56	1	1	0	0	1	0
754	37	If he is late, that won't do me much good.	1	62	0	0	0	0	0	0
755	67	He already has a bit of a resume about his stuff.	1	26	0	0	0	0	0	0
756	65	Not 100% sure he would be a good fit because of the lack of punctuality, but being good with dogs is an important part also.	0	35	0	0	1	0	1	0
757	-13	It's concerning that reviews/references access has been disabled by this person.	0	36	1	1	1	0	1	1
758	-83	I want someone who is very punctual for my dog.	0	53	0	0	1	0	0	0
759	40	Seems professional since he is willing to do a background check, and available when needed.	0	30	1	0	1	1	0	0
760	62	4 stars 13 reviews tells me he decent as his job.	1	24	0	0	0	0	1	0
761	-24	I'd like to read the reviews to see why he has 4 instead of 5 stars and I'm curious why he hasn't enabled the customer references yet	0	33	1	0	0	0	1	1
762	-67	being late sometimes	1	35	0	0	1	1	1	0
763	43	I think he would be a good fit. Although I do hope he wouldn;t be late.	0	23	0	1	0	0	1	0
764	64	John Smith sounds great, plus I trust Google by default. My only hesitation is that he is sometimes late, & with my current job, I have a 45 minute commute, so ten minutes could be the difference between traffic, or no traffic (being on time, or being late).	0	23	0	1	0	0	1	0
765	-100	HE WOULD NOT PROVIDE REFERENCES AND ONLY 4 OUT OF 5 STARS	0	66	1	1	0	0	1	0
766	66	The only thing that is off putting is that he is occasionally late. I don't know how many have evening availability, though, so it might be something I have to deal with.	0	37	0	0	1	1	0	0
767	67	He looks friendly and has a 4 out of 5 star rating.	0	34	0	0	1	0	0	0
768	-65	A late dog walker would be bad, as the dog might go in the house if left alone too long.	0	40	0	1	0	0	1	0
769	66	The dog seemed to like him	1	34	0	1	1	0	1	0
770	100	pick up my dog poop	1	42	1	0	0	0	0	0
771	52	Dog seem to like him and he has a pretty good reviews overall	1	52	0	0	0	0	0	0
772	57	I might hire him, but I would wonder why he only has four stars instead of five and I would want to see what those less favorable ratings are about.	0	56	0	0	1	0	1	0
773	45	Seems like he might be a reliable choice	1	24	1	0	1	0	1	0
774	71	he looks pleasant, background check is available you can check background	0	35	1	0	1	1	1	0
775	65	Seems qualified and decent	1	49	1	0	1	0	1	0
776	-100	He doesn't have references enabled.	1	29	1	1	1	1	1	1
777	44	Good ratings, 13 reviews means not too popular yet, meets my availability.	1	31	1	1	1	1	1	0
778	-35	the customer review mentions that he is occasionally late	1	48	0	0	1	0	1	0
779	51	Ggfdff	1	26	0	1	0	0	1	0
780	-91	Well the one review I heard was not exactly overwhelming and it said he was late sometimes. Nope, I'd pass on this guy.	0	55	0	1	1	0	1	0
781	-64	He only has 4 stars and only 13 reviews....I need more stars from more reviews if handeling my pet	0	37	1	0	1	1	0	0
782	31	I'm not sure how reliable he'd be so I'd probably hire him on a probationary basis.	0	31	0	0	1	1	0	0
783	-38	He doesn't allow customer reviews on his profile so I can't see what people have said about him	0	23	1	0	0	1	0	0
784	62	It's a fairly well representation and you have to pay google to advertise. I'm sure he wants good reviews.	1	49	0	0	1	1	0	0
785	30	Seems like there are some critical reviews of him (i.e., lateness), given he has only 4 stars. But looks friendly and meets my criteria, so willing to try him out.	1	23	0	0	1	0	1	0
786	-70	don't like providers who are late	0	68	0	0	1	0	1	0
787	48	local, available and four stars, the disabled reviews is a bit of negative, not a deal breaker, but a reason to pause.	1	43	1	1	1	0	1	0
788	65	seems like he has decent reviews, and is good with dogs. I dont mind if hes late now and then as long as the dog gets walked.	1	33	0	1	0	0	1	0
789	66	This person has four out of five stars out of 13 reviews.	0	43	1	0	1	0	1	0
790	-31	I would prefer someone who is not late.	1	22	0	0	1	1	1	1
791	35	Everything sounds good, except for the lack of the reference check ability	1	47	1	1	1	0	1	1
792	10	He appears to have a way with dogs, and good reviews, but the fact that he's occasionally late is something to consider.	1	44	0	0	1	0	0	0
793	86	He passed a background check and has many positive reviews	1	28	1	0	1	1	1	0
794	-100	This guy should have a real job. Leave the dogwalking to PETA girls.	1	65	1	0	1	1	1	0
795	-94	I would not hire a stranger to come into my home while I was away	0	73	0	0	1	0	1	0
796	71	4 stars and 13 reviews is a good average	1	26	1	0	0	1	0	0
797	75	Even though the reference stated that John is occasionally late, I would be forgiving the first couple of times because life happens. If its a thing that happens all the time, then I would think about choosing someone else.	1	29	0	1	0	0	1	1
798	-90	I would like to hear the references and since John SMith did not enable them I cannot trust him.	0	52	1	1	1	1	1	1
799	35	decent review but could be better	0	52	0	1	0	1	1	0
800	-68	He seems to have good reviews, but I don't get what this "not enabled customer references feature" means. Does he not want people to know what customers think? Then again, it does say there is a background check... But then, what is this background check? What did it check for? Ultimately, I feel pretty wary of hiring this guy.	1	33	1	0	1	0	1	1
801	64	John Smith sounds reliable, has references, and good reviews. It seem like he would be a good fit.	1	32	0	1	1	0	1	1
