# Supplementary material for: Conversational technology and reactions to withheld information
Source: PLoS One. 2024 Apr 11;19(4):e0301382. doi: 10.1371/journal.pone.0301382 (PMC11008880; doi:10.1371/journal.pone.0301382)
Supplement: S2 Data — (ZIP) [file pone.0301382.s009.zip]

Archive with 4 entries (4 files):
- 2017IRB.pdf
- Correspondence_for_MODCR00000625.pdf
- Correspondence_for_MODCR202200000114.pdf
- Ominbus_Correspondence_for_CR00000796.pdf
